# Supplementary material for: Incorporation of CENP-A/CID into centromeres during early Drosophila embryogenesis does not require RNA polymerase II–mediated transcription
Source: Chromosoma. 2022 Jan 11;131(1-2):1–17. doi: 10.1007/s00412-022-00767-2 (PMC9079035; doi:10.1007/s00412-022-00767-2)
Supplement: Supplementary file 6 — Supplementary Table 1: Oligonucleotide sequences. Supplementary file6 (XLSX 11 KB) [file 412_2022_767_MOESM6_ESM.xlsx]

## Sheet: Sheet1
Name	sequence (5' - 3')	direction	target	ref
SG100	CGCCTTGAATTTGTTAAATCG	forward	Act5C
SG101	ACATGCCAGAGCCGTTGT	reverse	Act5C
SG013	CAAAGACTCGAAACGCACCC	forward	ftz
SG014	TGATCTGCCTTTCGCTCAGG	reverse	ftz
SG020	TACAACATGGAGAGCCAC	forward	eve
SG021	AGGAGTTATCCGGACTGG	reverse	eve
SG009	CAAAGGAGCAGCATGAGTTCG	forward	z600/frs
SG010	GAACTTTCCGTGTCCTGAGC	reverse	z600/frs
SG001	GCAAATTGTTCCAGCCCA	forward	CG13427
SG002	ATCCGGGGTACTGTCTTGGA	reverse	CG13427
SG096	ATGCTAAGCTGTCGCACAAATG	forward	RPL32
SG097	GTTCGATCCGTAACCGATGT	reverse	RPL32
SG036	TCCAACGTCCATCCCTACCA	forward	X-G2 (cenX)	Chang et al. (2019)
SG037	TAGTCAAGAGGGTTGACGGC	reverse	X-G2 (cenX)	Chang et al. (2019)
SG028	TCTTGGTGCCGCTCTGAAG	forward	Y-G2 (cenY)	Chang et al. (2019)
SG029	TCTGGACAACACCCAAACCC	reverse	Y-G2 (cenY)	Chang et al. (2019)
SG032	AACGGTATGCGAATAACGGAG	forward	2-G2 (cen2)	Chang et al. (2019)
SG033	GTCTGAGCTCCAAAATGCCAAA	reverse	2-G2 (cen2)	Chang et al. (2019)
SG038	TAGCAAGCCAATAGAGCCCG	forward	3-G2 (cen3)	Chang et al. (2019)
SG039	TGTTGGCCAGCAACTGGTAA	reverse	3-G2 (cen3)	Chang et al. (2019)
SG026	CCAATTGCGATGCGGTTCC	forward	4-G2 (cen4)	Chang et al. (2019)
SG027	CTGCAGAGGTGGATGTTGTG	reverse	4-G2 (cen4)	Chang et al. (2019)
SG040	GATCTGTATGCCAACACCGT	forward	Act5C	Chang et al. (2019)
SG041	GCGGGGCAATGATCTTGATC	reverse	Act5C	Chang et al. (2019)
SG042	ACGTCAACCCGAATTACGTT	forward	Mst84Da	Chang et al. (2019)
SG043	CACATCCACCACAGGGTCC	reverse	Mst84Da	Chang et al. (2019)
