# Supplementary material for: Incorporation of CENP-A/CID into centromeres during early Drosophila embryogenesis does not require RNA polymerase II–mediated transcription
Source: Chromosoma. 2022 Jan 11;131(1-2):1–17. doi: 10.1007/s00412-022-00767-2 (PMC9079035; doi:10.1007/s00412-022-00767-2)
Supplement: Supplementary file 7 — Supplementary Table 2: Source data. Supplementary file7 (XLSX 295 KB) [file 412_2022_767_MOESM7_ESM.xlsx]

## Sheet: Fig 1b
embryo	NC11			NC12			NC13
	nucleus (#)	CID-EGFP intensity (bg corr) (a.u.)	CID-EGFP intensity (bg corr, norm) (a.u.)	nucleus (#)	CID-EGFP intensity (bg corr) (a.u.)	CID-EGFP intensity (bg corr, norm) (a.u.)	nucleus (#)	CID-EGFP intensity (bg corr) (a.u.)	CID-EGFP intensity (bg corr, norm) (a.u.)
buffer 1	1	31280	90.9428	1	36887.6	107.246	1	46986.8	136.609			b1			b2		b3		b4		a1			a2		a3		a4
	2	31060.8	90.3055	2	50248.6	146.092	2	28584.6	83.1062			NC11	NC12	NC13	NC12	NC13	NC12	NC13	NC12	NC13	NC11	NC12	NC13	NC12	NC13	NC12	NC13	NC12	NC13
	3	32710.8	95.1029	3	29049.5	84.458	3	39030.2	113.476		mean	92.6431	100	103.588	100	114.672	100	102.861	100	89.7337	110.54	100	107.772	100	95.0918	100	101.376	100	111.118
	4	31975.1	92.9638	4	49521.2	143.977	4	43145.7	125.441		std	20.0339	27.5873	26.377	21.5356	24.5616	20.6449	18.6262	18.8519	19.3642	19.3518	17.3883	21.7705	20.7377	27.3489	19.4886	20.0524	26.0741	29.4892
	5	38033.9	110.579	5	38977.1	113.321	5	26241.2	76.2933		n	16	29	59	34	63	28	54	31	54	14	28	48	26	50	23	41	26	48
	6	31426.9	91.37	6	32643.3	94.9066	6	39615	115.176
	7	32036.1	93.1411	7	36586.2	106.37	7	20487.6	59.5653
	8	27808.1	80.8488	8	34756.1	101.049	8	39845.6	115.846
	9	15514.3	45.106	9	21398	62.212	9	48433.1	140.814			fold changes NC12 -> NC13
	10	24206	70.3762	10	38215.7	111.108	10	27877.9	81.0516		embryo	buffer	alpha-amanitin
	11	35724.9	103.866	11	38972.9	113.309	11	31342.4	91.1242		1	1.036	1.078
	12	40408.8	117.484	12	24818.2	72.1559	12	38232.8	111.157		2	1.147	0.951
	13	34562.3	100.486	13	33563.5	97.5819	13	35991	104.64		3	1.029	1.014
	14	45635.1	132.679	14	39463.4	114.735	14	31358.1	91.17		4	0.8973	1.111
	15	25170.9	73.1814	15	32689.2	95.0399	15	40512.8	117.786		mean	1.02732	1.0385
	16	32282.9	93.8586	16	28307.5	82.3008	16	49347.8	143.473		std	0.102155	0.0708825
				17	39742.8	115.548	17	46981	136.592		t-test	0.863264
				18	42457	123.439	18	40412.5	117.495
				19	26336.1	76.5691	19	39712.2	115.458
				20	24250.7	70.5061	20	35187.2	102.303
				21	27340.2	79.4884	21	48336.7	140.533
				22	25520.4	74.1976	22	27456.1	79.8254
				23	43804	127.355	23	46287.7	134.576
				24	28931	84.1134	24	32886.5	95.6135
				25	58106	168.936	25	46039.5	133.854
				26	27779.2	80.7647	26	34939.8	101.583
				27	39296.7	114.25	27	39027.9	113.469
				28	12589.1	36.6012	28	47523	138.167
				29	35209.9	102.368	29	38157.7	110.939
							30	32271.3	93.8249
							31	47401.7	137.815
							32	29588.3	86.0245
							33	27215.7	79.1264
							34	35124.7	102.121
							35	23665.8	68.8056
							36	51289	149.117
							37	37203.8	108.166
							38	34759.7	101.06
							39	28063.9	81.5923
							40	51356.3	149.312
							41	40916.9	118.961
							42	42065.7	122.301
							43	33855.2	98.4299
							44	25357.1	73.7228
							45	43112.4	125.344
							46	53275.7	154.893
							47	25132.2	73.069
							48	35363.3	102.815
							49	33235.1	96.6272
							50	20587.2	59.855
							51	25298.4	73.5521
							52	32193.3	93.5982
							53	26897.5	78.2014
							54	24313.8	70.6896
							55	27613.4	80.2828
							56	24210.6	70.3894
							57	38422.5	111.709
							58	29118.3	84.6581
							59	13237.8	38.4873
mean		31864.8	92.6431		34395.2	100		35629.3	103.588
std		6890.71	20.0339		9488.7	27.5873		9072.41	26.377
n		16			29			59
buffer 2				1	29424	103.988	1	38894.3	137.457
				2	22530.8	79.6267	2	22778.7	80.5028
				3	32970.3	116.521	3	27448.4	97.0058
				4	33430.2	118.146	4	34265.6	121.099
				5	27880.5	98.533	5	28490.1	100.687
				6	32768.9	115.809	6	34869.4	123.233
				7	31796.5	112.373	7	28622.3	101.155
				8	32177.7	113.72	8	30669.1	108.388
				9	26606.9	94.0321	9	31101.7	109.917
				10	37874.2	133.852	10	23652.8	83.5917
				11	28003.4	98.9675	11	31538.4	111.46
				12	19267.6	68.094	12	32067.2	113.329
				13	38758.7	136.978	13	25762.4	91.0473
				14	33175.2	117.245	14	37095.1	131.098
				15	33006.3	116.648	15	24702.4	87.3013
				16	34234.8	120.99	16	36720	129.773
				17	30692.4	108.471	17	26289.1	92.9087
				18	26049.8	92.063	18	41091.2	145.221
				19	31169	110.155	19	33517.1	118.454
				20	32109.3	113.478	20	33208.6	117.363
				21	31195.9	110.25	21	24869.2	87.8907
				22	30959.2	109.414	22	30508.2	107.82
				23	23417.6	82.7607	23	40817.5	144.254
				24	36133.2	127.699	24	37095.9	131.101
				25	24733.2	87.41	25	35442.3	125.257
				26	21903.1	77.4082	26	22290.6	78.7776
				27	35570.1	125.709	27	40621.5	143.561
				28	25675.1	90.739	28	31693.9	112.01
				29	21972.1	77.6521	29	48153.2	170.179
				30	16002	56.5531	30	42770.9	151.157
				31	21669.1	76.5813	31	43932.9	155.264
				32	21850.4	77.222	32	47597.6	168.215
				33	21058	74.4216	33	37504.6	132.546
				34	15984	56.4892	34	27709.9	97.9303
							35	35883.9	126.818
							36	38401.4	135.715
							37	34803.9	123.001
							38	31646.8	111.844
							39	33552.9	118.58
							40	41799.7	147.725
							41	22259	78.6661
							42	20488.2	72.4079
							43	29433.7	104.022
							44	40539.4	143.271
							45	34697.2	122.624
							46	32345.6	114.313
							47	32954.3	116.464
							48	28298.2	100.009
							49	42991.3	151.936
							50	25554.9	90.314
							51	30058.7	106.231
							52	40494.4	143.112
							53	32478.9	114.784
							54	21286	75.2274
							55	38754.6	136.964
							56	26765	94.5909
							57	22979.3	81.2115
							58	30303	107.095
							59	34888.7	123.301
							60	19700.5	69.6238
							61	22552.5	79.7032
							62	38763.4	136.994
							63	25701.3	90.8314
mean					28295.6	100		32447.1	114.672
std					6093.63	21.5356		6949.85	24.5616
n					34			63
buffer 3				1	39088.9	111.534	1	42205.4	120.427
				2	28418.8	81.089	2	35313.4	100.762
				3	50367.6	143.717	3	30124.8	85.9568
				4	43261.5	123.44	4	27608.5	78.7768
				5	24103.5	68.7759	5	36975.1	105.503
				6	26486	75.5739	6	38707.6	110.447
				7	33594.6	95.8574	7	43436.2	123.939
				8	51674	147.444	8	26889.8	76.726
				9	31203.1	89.0336	9	30973.4	88.3782
				10	33560.6	95.7603	10	42036.1	119.944
				11	45004.7	128.415	11	33950.5	96.8728
				12	38261.3	109.173	12	45072.1	128.607
				13	34463.6	98.3369	13	33170.6	94.6474
				14	30176.3	86.1036	14	27398.3	78.1772
				15	28056.7	80.0557	15	28539.9	81.4346
				16	38009.8	108.455	16	37367.5	106.623
				17	28442.4	81.1564	17	38489.4	109.824
				18	35953.3	102.588	18	33499.4	95.5858
				19	37560.6	107.174	19	35579.8	101.522
				20	26595.2	75.8855	20	37416.8	106.763
				21	37380	106.658	21	40063.4	114.315
				22	29397.6	83.8818	22	37258	106.31
				23	45662.4	130.291	23	48307.1	137.837
				24	39274.3	112.064	24	41295.7	117.831
				25	28160.8	80.3527	25	36611.6	104.466
				26	33814.1	96.4837	26	33656.3	96.0333
				27	33814.1	96.4837	27	24224.3	69.1205
				28	29514.9	84.2166	28	40232.1	114.796
							29	46639.4	133.079
							30	52527.5	149.88
							31	44180.6	126.063
							32	39142.2	111.686
							33	37576.7	107.22
							34	39683.3	113.23
							35	30884.6	88.1248
							36	37204.2	106.157
							37	48173.1	137.455
							38	40468.9	115.472
							39	24847.9	70.8999
							40	28230.5	80.5516
							41	36339.6	103.69
							42	36310.7	103.607
							43	37508.5	107.025
							44	30848.8	88.0225
							45	27783.8	79.277
							46	41489.4	118.384
							47	35079.5	100.094
							48	41114.6	117.315
							49	24129.5	68.85
							50	35087.6	100.118
							51	28288.2	80.7162
							52	27493.2	78.4479
							53	37340.5	106.546
							54	31885.1	90.9796
mean					35046.5	100		36049.3	102.861
std					7235.3	20.6449		6527.81	18.6262
n					28			54
buffer 4				1	39411.2	95.9414	1	32967	80.2538
				2	46433.3	113.036	2	32230.4	78.4606
				3	39487.6	96.1275	3	35663.3	86.8176
				4	29553.8	71.9449	4	20734	50.4741
				5	31071.2	75.6389	5	27639.4	67.2845
				6	38695.3	94.1986	6	29326.7	71.392
				7	37976.8	92.4497	7	45822.3	111.548
				8	55455.2	134.998	8	30190	73.4937
				9	40113.3	97.6507	9	25088.1	61.0738
				10	28793.3	70.0935	10	32884.9	80.054
				11	26839	65.3362	11	27715	67.4686
				12	34831.2	84.792	12	25007.3	60.877
				13	44067.6	107.277	13	25512	62.1057
				14	49706.9	121.005	14	30870.6	75.1504
				15	51006.4	124.169	15	42057.4	102.383
				16	38682.5	94.1676	16	28441.7	69.2376
				17	39386.1	95.8803	17	46024.3	112.04
				18	27589.3	67.1625	18	45964.3	111.894
				19	47064.6	114.573	19	39890.3	97.1078
				20	43657.3	106.278	20	46373.8	112.891
				21	44285.4	107.807	21	28272.6	68.8259
				22	52950.2	128.9	22	44261	107.748
				23	47655.7	116.012	23	44051.6	107.238
				24	40452.8	98.477	24	27704.6	67.4433
				25	46186.1	112.434	25	40058.1	97.5162
				26	50860	123.812	26	48944.7	119.15
				27	43221.2	105.216	27	34997.8	85.1975
				28	39377.6	95.8596	28	39333.4	95.7521
				29	47587.5	115.846	29	52513.6	127.837
				30	41563.9	101.182	30	33073.5	80.5133
				31	29467.8	71.7356	31	34089.9	82.9873
							32	42447.9	103.334
							33	49037.7	119.376
							34	44766.5	108.978
							35	44167.6	107.52
							36	32831.3	79.9236
							37	38533.3	93.8044
							38	45310	110.301
							39	41706.8	101.53
							40	42108.5	102.508
							41	38612.5	93.9971
							42	36221.8	88.1773
							43	28568.8	69.5471
							44	44222.7	107.654
							45	36357.7	88.508
							46	44201.1	107.602
							47	30340.9	73.8611
							48	25955.6	63.1855
							49	36102.7	87.8874
							50	50394.7	122.679
							51	23677.8	57.6404
							52	41837.7	101.848
							53	40992.2	99.7902
							54	34402.4	83.7482
mean					41078.4	100		36861.1	89.7337
std					7744.06	18.8519		7954.49	19.3642
n					31			54
alpha-amanitin 1	1	36282.8	105.981	1	31806.6	92.9065	1	24673	72.0693
	2	45552.1	133.057	2	25958.6	75.8246	2	29634.7	86.5625
	3	32953.1	96.2554	3	39858.6	116.426	3	33625.8	98.2204
	4	28944.7	84.547	4	49749.8	145.318	4	39909.9	116.576
	5	39884.2	116.501	5	33223	97.0438	5	48293.8	141.065
	6	44050	128.669	6	30582.5	89.3309	6	34159.9	99.7805
	7	52739.7	154.052	7	35407.9	103.426	7	38123.3	111.357
	8	37839	110.527	8	24762.4	72.3306	8	36736.6	107.307
	9	40369.5	117.919	9	29510	86.1982	9	32188.1	94.0209
	10	35761.1	104.458	10	31741.8	92.7173	10	34201.9	99.9032
	11	37210.4	108.691	11	28386.1	82.9152	11	25737.4	75.1786
	12	38618	112.803	12	35790	104.542	12	36487.5	106.58
	13	29917.3	87.3881	13	40311	117.748	13	38396.3	112.155
	14	29688.2	86.7187	14	37512.1	109.572	14	34002.1	99.3194
				15	34176.2	99.8282	15	31535.9	92.1158
				16	35620.7	104.047	16	40087	117.093
				17	45921.3	134.135	17	46801	136.705
				18	38118	111.342	18	44117.8	128.867
				19	28949.2	84.56	19	45027	131.523
				20	32712.4	95.5524	20	46025.8	134.44
				21	32601.7	95.2289	21	47817.4	139.674
				22	29690	86.7241	22	52487.4	153.315
				23	36812.4	107.528	23	42292.8	123.537
				24	32177.2	93.989	24	39614.6	115.713
				25	39942.6	116.672	25	35796.4	104.561
				26	23321.5	68.1218	26	37151.1	108.518
				27	38854.7	113.494	27	40707.2	118.905
				28	35083.2	102.477	28	42508.5	124.167
							29	43381.6	126.717
							30	40904	119.48
							31	50252.1	146.786
							32	40697.9	118.878
							33	25669.9	74.9814
							34	31499	92.008
							35	44422.3	129.757
							36	31225.7	91.2097
							37	33860.1	98.9047
							38	37251	108.809
							39	41372.9	120.85
							40	36340.7	106.151
							41	33328.5	97.3518
							42	32864.3	95.996
							43	25910.6	75.6844
							44	28596.5	83.53
							45	25039.7	73.1406
							46	43577.5	127.289
							47	24736.3	72.2544
							48	21922.2	64.0345
		37843.6	110.54		34235.1	100		36895.7	107.772
		6625.1	19.3518		5952.9	17.3883		7453.16	21.7705
		14			28			48
alpha-amanitin 2				1	40601.3	112.692	1	43229	119.985
				2	36423.9	101.097	2	30595	84.9187
				3	44483.9	123.469	3	37540.3	104.196
				4	33496.4	92.9719	4	46943.7	130.296
				5	30642.8	85.0514	5	37849.2	105.053
				6	28752.8	79.8056	6	39992.4	111.002
				7	44511.2	123.544	7	44529.6	123.595
				8	41057.7	113.959	8	51688.3	143.465
				9	30423.4	84.4426	9	38507	106.879
				10	60036.4	166.636	10	46540.2	129.176
				11	35427.6	98.3321	11	50210.5	139.363
				12	39388	109.324	12	40904.5	113.533
				13	29756.8	82.5923	13	44403.8	123.246
				14	33368.7	92.6175	14	39605	109.927
				15	36488.1	101.276	15	33763.6	93.7134
				16	32082.7	89.048	16	32885.2	91.2754
				17	26401.6	73.2797	17	27098.6	75.2141
				18	32934.8	91.413	18	26235.5	72.8187
				19	41726.5	115.815	19	34847.1	96.7208
				20	41108.3	114.099	20	28224.7	78.3398
				21	45710.3	126.872	21	40465.1	112.314
				22	30078.5	83.4852	22	48732.3	135.26
				23	30649.1	85.0688	23	31874.6	88.4705
				24	26990.6	74.9146	24	36286.4	100.716
				25	33623.3	93.3241	25	35777	99.3019
				26	30577.3	84.8698	26	18932.5	52.5487
							27	49912.1	138.535
							28	29985.2	83.2262
							29	42580.8	118.186
							30	35476.4	98.4676
							31	32794.6	91.0239
							32	7072.28	19.6297
							33	34834.7	96.6865
							34	25849.2	71.7465
							35	25413.3	70.5367
							36	31007	86.0624
							37	21163.8	58.7418
							38	44987.9	124.867
							39	31938.1	88.6468
							40	43703	121.301
							41	34826.5	96.6637
							42	23127.6	64.1925
							43	32107.3	89.1164
							44	31420.5	87.2101
							45	32477.3	90.1433
							46	32970.4	91.5119
							47	10831.3	30.0632
							48	32351.5	89.794
							49	15534.5	43.1173
							50	22983.5	63.7925
mean					36028.5	100		34260.2	95.0918
std					7471.48	20.7377		9853.42	27.3489
n					26			50
alpha-amanitin 3				1	46007	124.851	1	33306.1	90.384
				2	42523.9	115.399	2	35470.3	96.2571
				3	30688.1	83.2795	3	29326.9	79.5855
				4	35863.7	97.3247	4	37774.4	102.51
				5	27995.7	75.973	5	28055.7	76.1359
				6	32745.4	88.8624	6	30876.7	83.7913
				7	34058.8	92.4269	7	29802.1	80.8752
				8	31216.3	84.7129	8	38362.7	104.106
				9	29128.9	79.0483	9	40389.1	109.606
				10	24522.1	66.5466	10	39977.6	108.489
				11	32523.8	88.261	11	43732.9	118.68
				12	41321.7	112.136	12	44575.5	120.966
				13	38155.7	103.545	13	41059.7	111.426
				14	42609.2	115.63	14	35478.5	96.2796
				15	47242.5	128.204	15	43526.4	118.119
				16	34827.6	94.513	16	51891	140.819
				17	47063.4	127.718	17	38998.8	105.833
				18	41286.7	112.042	18	27581.1	74.8481
				19	36585.9	99.2848	19	36692.1	99.573
				20	48452.5	131.487	20	36299.4	98.5071
				21	44836.6	121.675	21	50987.4	138.367
				22	28848.5	78.2874	22	48294.6	131.059
				23	29034.6	78.7923	23	34549.1	93.7574
							24	51267.7	139.127
							25	42432.1	115.15
							26	41450.6	112.486
							27	32871	89.2033
							28	29445.7	79.9081
							29	38802.9	105.301
							30	42594.6	115.591
							31	47861.5	129.884
							32	36191.2	98.2135
							33	36897.8	100.131
							34	30735.1	83.4071
							35	43873.6	119.062
							36	31395.4	85.199
							37	29621.5	80.385
							38	18541.8	50.3178
							39	32271	87.575
							40	40598.4	110.174
							41	27762.9	75.3412
mean					36849.5	100		37356.7	101.376
std					7181.46	19.4886		7389.19	20.0524
n					23			41
alpha-amanitin 4				1	35287.3	136.995	1	39326.4	152.676
				2	18508.9	71.8567	2	42679.2	165.693
				3	26395.4	102.474	3	27321.1	106.068
				4	34918.5	135.564	4	23726.6	92.1135
				5	35173.7	136.554	5	29527.7	114.635
				6	38644.1	150.027	6	30780.7	119.499
				7	37662	146.214	7	28611.5	111.078
				8	23969.5	93.0564	8	30029.7	116.584
				9	18146.9	70.4513	9	37046	143.823
				10	25877.7	100.465	10	36748.9	142.669
				11	27534.4	106.896	11	24028.9	93.2868
				12	27029.5	104.936	12	28439.7	110.411
				13	27159.7	105.442	13	30635.7	118.936
				14	28190.1	109.442	14	21025.8	81.628
				15	22288.8	86.5316	15	32686	126.896
				16	18106.9	70.296	16	35768.1	138.862
				17	23751.3	92.2093	17	35259.9	136.889
				18	24668.2	95.7689	18	36701.7	142.486
				19	27647.1	107.334	19	41316.2	160.401
				20	20210.5	78.4629	20	38594.1	149.833
				21	14663.9	56.9294	21	21608.8	83.8917
				22	30347	117.816	22	33893	131.582
				23	25133.4	97.5749	23	31640.1	122.836
				24	18400.9	71.4376	24	27759.6	107.771
				25	14770.9	57.345	25	30960.7	120.198
				26	25222.4	97.9204	26	34225.7	132.874
							27	11087.2	43.0435
							28	32183.6	124.946
							29	31515.5	122.352
							30	25143.3	97.6133
							31	27996.7	108.691
							32	37853.8	146.959
							33	26560	103.114
							34	23266.4	90.3269
							35	25162.8	97.6891
							36	35343.3	137.213
							37	23252.7	90.2734
							38	29029.4	112.7
							39	22349.6	86.7675
							40	35770.7	138.872
							41	25524.3	99.0924
							42	26649	103.459
							43	12692.4	49.2755
							44	17261.5	67.0139
							45	20063.2	77.891
							46	27334	106.119
							47	9551.61	37.0821
							48	17913.5	69.5453
mean					25758	100		28621.8	111.118
std					6716.17	26.0741		7595.83	29.4892
n					26			48

## Sheet: Fig 1d
embryo	nucleus (number)	CID-EGFP intensity (bg corr) (a.u.)	mean	std	CID-EGFP intensity (bg corr and normalized) (a.u.)
buffer 1	1	41762	44725.9	9659.02	100.114			buffer	alpha-amanitin
	2	52425.1			125.676		mean	100	83.6321
	3	42244			101.269		std	35.1549	33.1891
	4	44824.1			107.455		mean (%)	100	83.6321
	5	47704.1			114.359		n (nuclei)	661	633
	6	41495.3			99.4744		n (embryos)	15	18
	7	42289.8			101.379		n (slides)	3	3
	8	54720.6			131.179
	9	52563.4			126.007
	10	45053.6			108.005
	11	52550.7			125.977
	12	64362.1			154.292
	13	54436.1			130.497
	14	50052.8			119.989
	15	52851.7			126.699
	16	40591.4			97.3076
	17	40125.6			96.191
	18	36498.6			87.4961
	19	33968.9			81.432
	20	42665.1			102.279
	21	46869.6			112.358
	22	42456.5			101.779
	23	30270.5			72.5658
	24	30189.6			72.3718
	25	40280.8			96.563
	26	28536.9			68.4099
	27	59173.2			141.853
	28	55598.8			133.284
	29	55238			132.419
	30	55686.4			133.494
	31	58188.2			139.492
	32	43473.3			104.216
	33	51755.8			124.071
	34	54472.2			130.583
	35	33516.7			80.3479
	36	44810.3			107.421
	37	51599.8			123.697
	38	37023			88.7533
	39	39858.2			95.55
	40	31093.9			74.5397
	41	25266.4			60.5698
	42	44666.3			107.076
	43	50208.6			120.363
	44	63900.2			153.185
	45	50856			121.914
	46	45053.8			108.005
	47	54210.1			129.955
	48	42101.8			100.929
	49	47810			114.612
	50	43077.9			103.268
	51	32416.6			77.7107
	52	19200.3			46.0279
	53	45314.8			108.631
	54	38297.7			91.809
	55	34265.2			82.1422
buffer 2	1	35449.4	39795.6	9507.05	84.9809
	2	28633.8			68.6423
	3	46956.5			112.566
	4	24396.3			58.484
	5	39510.1			94.7156
	6	43618.6			104.565
	7	55237.6			132.418
	8	52555.1			125.988
	9	28913.2			69.3121
	10	40142.9			96.2325
	11	31646.6			75.8646
	12	26012.9			62.3593
	13	46885.9			112.397
	14	46240.8			110.851
	15	32978.5			79.0577
	16	35204			84.3928
	17	29905			71.6896
	18	36335.7			87.1057
	19	41658.4			99.8656
	20	45166.5			108.275
	21	26775.3			64.1871
	22	47339.3			113.484
	23	47746.1			114.459
	24	45778.4			109.742
	25	46557.9			111.611
	26	51961.9			124.565
	27	21822			52.3128
	28	23185.4			55.5812
	29	45240.9			108.454
	30	40167.5			96.2915
	31	40780.7			97.7615
	32	43143.4			103.425
	33	56062.5			134.396
	34	49153			117.832
	35	49259.1			118.086
	36	48410.5			116.052
	37	41025.3			98.3479
	38	21436.8			51.3893
	39	47414.6			113.665
	40	40273.2			96.5448
	41	29442.7			70.5814
	42	40990.9			98.2654
buffer 3	1	42772.6	39006.9	11579.3	102.536
	2	23908.3			57.3142
	3	15305.2			36.6902
	4	15529.7			37.2285
	5	39863.5			95.5628
	6	41152.8			98.6533
	7	37987.2			91.0646
	8	49138.3			117.797
	9	41476.2			99.4286
	10	46192.3			110.734
	11	45714.9			109.59
	12	42894			102.827
	13	16133.5			38.6759
	14	52737.4			126.424
	15	40221.8			96.4215
	16	30601.7			73.3598
	17	38462.9			92.2052
	18	59407.8			142.415
	19	41134.9			98.6105
	20	28035.2			67.2074
	21	33229.9			79.6603
	22	42547.8			101.998
	23	54126.5			129.755
	24	50430.9			120.895
	25	21504.6			51.552
	26	39226.5			94.0356
	27	48529.3			116.337
	28	50238.6			120.434
	29	42937.5			102.932
	30	47576.6			114.053
	31	21384.3			51.2634
	32	46314.6			111.028
	33	40510.5			97.1138
buffer 4	1	16524.3	27970.1	11195	39.6127
	2	27275.4			65.386
	3	26078.3			62.5163
	4	15268.4			36.6021
	5	16081.8			38.552
	6	24213.7			58.0462
	7	13999.8			33.561
	8	20305			48.6761
	9	20879.8			50.054
	10	19213.8			46.0602
	11	16822.1			40.3267
	12	29273.9			70.1768
	13	15002.1			35.9637
	14	9960.57			23.878
	15	7969.07			19.1038
	16	17647			42.3042
	17	21499.7			51.5401
	18	11347			27.2016
	19	15315.6			36.7153
	20	28475.7			68.2633
	21	17834.4			42.7535
	22	20185.9			48.3906
	23	42365.3			101.56
	24	27177.3			65.1507
	25	5248.22			12.5813
	26	43688.4			104.732
	27	27661.3			66.3109
	28	24955.3			59.8241
	29	26768.7			64.1712
	30	21513.7			51.5736
	31	49067.7			117.627
	32	35663.7			85.4947
	33	46190.6			110.73
	34	34098.1			81.7416
	35	33412.5			80.0981
	36	30559.2			73.2581
	37	17348.1			41.5876
	38	23854.2			57.1843
	39	18555			44.4809
	40	24070.6			57.7031
	41	28578.6			68.51
	42	32140.7			77.0491
	43	26416			63.3257
	44	26679.7			63.9579
	45	14746.7			35.3515
	46	30594.9			73.3436
	47	44263			106.109
	48	24063.6			57.6864
	49	54116.8			129.731
	50	38983.3			93.4527
	51	38840.9			93.1113
	52	44004.3			105.489
	53	35450.3			84.9832
	54	20678.1			49.5706
	55	21811.1			52.2866
	56	41191.4			98.746
	57	24637.9			59.0632
	58	41641.3			99.8245
	59	38519.4			92.3405
	60	35815.1			85.8577
	61	38953.2			93.3804
	62	40576.7			97.2724
	63	28186.3			67.5695
	64	48870			117.154
	65	25053.8			60.0601
	66	25017.4			59.973
	67	44798			107.392
	68	43967.4			105.401
buffer 5	1	27424.8	25346	8577.43	65.744
	2	23846.5			57.1659
	3	27607.8			66.1828
	4	38592.1			92.5148
	5	36941.7			88.5585
	6	30628.7			73.4246
	7	31051			74.4369
	8	31057.8			74.4533
	9	33741.4			80.8865
	10	29891.2			71.6565
	11	36069.5			86.4676
	12	22207.7			53.2372
	13	17122.4			41.0467
	14	12531			30.0399
	15	27697.1			66.3968
	16	12075.8			28.9486
	17	17094.7			40.9802
	18	15078.4			36.1468
	19	11515.5			27.6055
	20	7532.65			18.0576
	21	19188.7			46.0001
	22	18152.2			43.5153
	23	13936.3			33.4088
	24	34453.5			82.5936
	25	28071.5			67.2944
	26	29000.9			69.5222
	27	38750			92.8935
	28	17571.8			42.1239
	29	27024.6			64.7847
	30	27448.8			65.8015
	31	31900.6			76.4737
	32	30723.1			73.6508
	33	20535.5			49.2288
	34	23224.5			55.6748
	35	21955.8			52.6334
	36	31114.4			74.5889
	37	41003.7			98.2959
	38	19383.7			46.4675
buffer 6	1	45074.3	48341.9	11668.1	108.054
	2	34367.9			82.3883
	3	36314.2			87.0541
	4	61314			146.985
	5	36524.1			87.5573
	6	52966			126.973
	7	65279.9			156.492
	8	50622.1			121.354
	9	58236.2			139.607
	10	41824.1			100.263
	11	28547.9			68.4365
	12	58434.6			140.082
	13	56174.8			134.665
	14	33675.7			80.7289
	15	51923.3			124.473
	16	31924.7			76.5314
	17	49823.8			119.44
	18	39995.5			95.8792
	19	73143.4			175.343
	20	62749.1			150.425
	21	56665			135.84
	22	54295.1			130.159
	23	42883.9			102.803
	24	55495.3			133.036
	25	48542.4			116.368
	26	51943.6			124.522
	27	53393.4			127.997
	28	49394.7			118.411
	29	44228.9			106.028
	30	44052.2			105.604
	31	71212.3			170.714
	32	43801			105.002
	33	42701.7			102.367
	34	43733.9			104.841
	35	51671			123.868
	36	58283.7			139.721
	37	56656.9			135.821
	38	53734.9			128.816
	39	65601.2			157.262
	40	56248.9			134.842
	41	60440.2			144.89
	42	22385.8			53.6643
	43	47515.8			113.907
	44	44661.4			107.064
	45	36867.2			88.3798
	46	46582.6			111.67
	47	45291.3			108.575
	48	30917			74.1157
	49	20635.3			49.468
buffer 7	1	39513.2	41773.4	10140.4	94.723
	2	52658.5			126.236
	3	36230.3			86.8531
	4	46414			111.266
	5	52830.7			126.648
	6	42573			102.058
	7	38976.7			93.4367
	8	37818.7			90.6608
	9	31617.9			75.7959
	10	37891			90.834
	11	50852.4			121.906
	12	47888.6			114.801
	13	49595.8			118.893
	14	27528.6			65.9929
	15	46652.7			111.838
	16	41310.7			99.0319
	17	49161.8			117.853
	18	36501.8			87.5039
	19	52014.3			124.691
	20	56053.3			134.374
	21	39008.2			93.5123
	22	50229.8			120.413
	23	40970			98.2152
	24	41468.7			99.4107
	25	46203.6			110.761
	26	28709			68.8226
	27	23398.2			56.0912
	28	44557			106.814
	29	51716.5			123.977
	30	44029			105.548
	31	26346.4			63.1589
	32	51550.1			123.578
	33	18708.2			44.8483
	34	24443.6			58.5974
	35	52508.3			125.875
	36	46560			111.616
	37	21141.5			50.6814
	38	48133.9			115.389
	39	45018.3			107.92
	40	46346			111.103
	41	59481.1			142.591
	42	29870.9			71.6081
buffer 8	1	15857.1	39690.6	10036.4	38.0135
	2	46828.4			112.259
	3	46493.6			111.457
	4	39522.2			94.7445
	5	46226.7			110.817
	6	31168.8			74.7193
	7	47077.7			112.857
	8	51048.8			122.377
	9	45539			109.168
	10	56511.1			135.471
	11	42596.3			102.114
	12	46739.2			112.045
	13	40411.2			96.8757
	14	28571.7			68.4935
	15	38654			92.6632
	16	42346.2			101.514
	17	39936.7			95.7382
	18	50850.2			121.901
	19	40691.2			97.5469
	20	47639.1			114.203
	21	52572.6			126.03
	22	38418.4			92.0984
	23	28809.4			69.0634
	24	46553.8			111.601
	25	41739.3			100.059
	26	30151			72.2794
	27	23512.6			56.3656
	28	29622			71.0113
	29	49813.3			119.415
	30	26873.9			64.4233
	31	42574.1			102.061
	32	15998.5			38.3523
	33	12876			30.867
	34	52060.1			124.801
	35	42564.7			102.038
	36	36410.4			87.2847
	37	36394.2			87.246
	38	50371.6			120.753
	39	44286.5			106.166
	40	39559			94.8328
	41	44553.8			106.806
	42	55780.4			133.719
	43	41352.8			99.1329
	44	31728.4			76.0608
	45	51397.9			123.213
	46	33577.1			80.4926
	47	53309.5			127.796
	48	49975.2			119.803
	49	36597.6			87.7335
	50	37004.6			88.7091
	51	19605.1			46.9982
	52	29962.8			71.8282
	53	42329.9			101.475
	54	34534.9			82.7887
	55	39568.3			94.8549
	56	44855.8			107.53
	57	40001.3			95.8931
	58	30692.4			73.5773
	59	34106.5			81.7617
	60	47228.8			113.219
	61	46495.6			111.461
	62	46625.9			111.774
	63	23354.7			55.9869
buffer 9	1	37377.8	31854.7	6831.52	89.6038
	2	33917.1			81.3076
	3	35308.7			84.6436
	4	44515.1			106.714
	5	31932			76.5489
	6	39240.5			94.0691
	7	40984			98.2488
	8	38875.9			93.1951
	9	33311.5			79.856
	10	31400.3			75.2742
	11	40705.3			97.5806
	12	34976.2			83.8467
	13	16021.2			38.4069
	14	15920.4			38.165
	15	34943.5			83.7681
	16	32490.6			77.8881
	17	26758.6			64.1471
	18	31899.1			76.4701
	19	35058.5			84.0438
	20	35721			85.632
	21	35762.7			85.7321
	22	26391.6			63.2671
	23	36700.7			87.9807
	24	25253.7			60.5393
	25	33551.5			80.4312
	26	35954.8			86.1925
	27	32881.4			78.8249
	28	34446.7			82.5773
	29	27495.7			65.914
	30	29609.4			70.9811
	31	38837.1			93.1022
	32	21386.8			51.2694
	33	25423.8			60.9472
	34	30556.6			73.2518
	35	32136.8			77.0398
	36	15006.6			35.9745
	37	42117.2			100.965
	38	29844.3			71.5442
	39	32845.3			78.7383
	40	36077.1			86.4858
	41	37086.3			88.905
	42	13980			33.5135
	43	22487.5			53.9081
	44	33985.9			81.4726
	45	35534.5			85.1849
	46	31073.5			74.4908
	47	33303.3			79.8362
	48	33997.6			81.5007
	49	21552.8			51.6675
	50	24172.3			57.9469
	51	26351.6			63.1714
	52	28369.9			68.0097
	53	31709.2			76.0149
	54	43157.9			103.46
	55	36667.3			87.9006
	56	35045.4			84.0126
	57	23279.4			55.8064
	58	38802			93.0181
	59	36482.7			87.4582
	60	31213.9			74.8274
	61	31243.8			74.899
buffer 10	1	44749.9	46557.2	12780.6	107.276
	2	49631			118.978
	3	39618.3			94.9748
	4	48981.8			117.421
	5	34353.2			82.3531
	6	49660.6			119.049
	7	62687.1			150.277
	8	56156.1			134.62
	9	36982.4			88.656
	10	35497.4			85.0961
	11	35947.7			86.1754
	12	20371.6			48.8357
	13	49380.5			118.377
	14	36745.6			88.0884
	15	37865.4			90.7727
	16	28721.3			68.852
	17	59664.6			143.031
	18	34651.1			83.0673
	19	45012.8			107.907
	20	54466.2			130.569
	21	46862.9			112.342
	22	53881.4			129.167
	23	44042.7			105.581
	24	40083.7			96.0905
	25	60439.9			144.889
	26	70100.4			168.048
	27	28799.2			69.0387
	28	33370.8			79.998
	29	54243			130.034
	30	53291.5			127.753
	31	63866.1			153.103
	32	39723.9			95.228
	33	31594.9			75.7408
	34	59549.7			142.755
	35	51504.9			123.47
	36	52139.4			124.991
	37	45386.1			108.802
	38	22855			54.7891
	39	53032.8			127.133
	40	42064.6			100.839
	41	52466.3			125.775
	42	71939			172.456
	43	46168.4			110.677
	44	49111.4			117.732
	45	51821.7			124.23
	46	33025.9			79.1712
	47	55193.6			132.313
	48	66459.6			159.32
	49	66392.2			159.159
	50	51411.3			123.246
	51	48709.6			116.769
	52	56136.3			134.573
	53	10718.1			25.694
buffer 11	1	28338.5	50624.6	15482	67.9345
	2	63209.3			151.528
	3	19545.5			46.8553
	4	63014.3			151.061
	5	28997.5			69.5142
	6	78339.4			187.799
	7	76184.4			182.633
	8	60394.3			144.78
	9	55087			132.057
	10	71527.3			171.469
	11	49713.2			119.175
	12	68712.6			164.721
	13	63492.2			152.206
	14	33614.4			80.582
	15	61492.3			147.412
	16	44022.3			105.532
	17	43076.5			103.265
	18	46571.3			111.643
	19	24907			59.7083
	20	39158.9			93.8735
	21	45468.6			108.999
	22	54964.7			131.764
	23	48037.2			115.157
	24	49176.1			117.887
	25	40215			96.4052
	26	61044.9			146.34
	27	58856.5			141.094
	28	40328.6			96.6776
buffer 12	1	59878.7	50759.1	14034.4	143.544
	2	30427			72.9411
	3	39385.1			94.4158
	4	52362.3			125.525
	5	53018.8			127.099
	6	47708.5			114.369
	7	59732.5			143.194
	8	54177.6			129.877
	9	65172.3			156.234
	10	62232.1			149.186
	11	81454.4			195.266
	12	62215.5			149.146
	13	68595.2			164.44
	14	27468.5			65.8489
	15	53312.6			127.803
	16	23764.1			56.9685
	17	48775.8			116.928
	18	50133.7			120.183
	19	56143.3			134.59
	20	64880.7			155.535
	21	70525.4			169.067
	22	50842.6			121.882
	23	65799.4			157.738
	24	44919.5			107.683
	25	53857.6			129.11
	26	39198.2			93.9678
	27	56611.7			135.712
	28	49958.9			119.764
	29	49815.4			119.42
	30	50004.2			119.872
	31	47258.9			113.291
	32	46380.2			111.185
	33	72314.6			173.356
	34	37404.4			89.6676
	35	36785.5			88.1838
	36	80732.1			193.535
	37	61941.6			148.489
	38	48811.7			117.014
	39	27616.7			66.204
	40	37986.5			91.063
	41	57257.1			137.259
	42	27806.1			66.658
	43	38403.6			92.063
	44	56869			136.329
	45	43173.7			103.498
	46	56124.5			134.544
	47	19103.6			45.7961
	48	48096			115.298
buffer 13	1	41311.2	50327.7	17829.7	99.0332
	2	55804.8			133.778
	3	78227.8			187.531
	4	54836.3			131.456
	5	61639.7			147.766
	6	41830.2			100.277
	7	50661.7			121.449
	8	18208.7			43.6509
	9	44769.3			107.323
	10	30264.1			72.5506
	11	34626.6			83.0086
	12	57851.5			138.684
	13	63603.5			152.473
	14	75566.1			181.151
	15	76516.1			183.428
	16	45753.2			109.682
	17	24099.9			57.7735
buffer 14	1	63058.6	60480.5	14530.4	151.167
	2	34826.5			83.4877
	3	65322.5			156.594
	4	63393.5			151.97
	5	73971.8			177.329
	6	65951.9			158.103
	7	70739.7			169.581
	8	80829.8			193.769
	9	83983.7			201.33
	10	68386.5			163.939
	11	74240.4			177.973
	12	54067.1			129.612
	13	76395.3			183.138
	14	52600			126.095
	15	70255.5			168.42
	16	49884.2			119.585
	17	58813.7			140.991
	18	75760.2			181.616
	19	67184.2			161.057
	20	58400.5			140.001
	21	68008.8			163.034
	22	58554.2			140.369
	23	63149			151.384
	24	28781.9			68.9974
	25	18135.2			43.4746
	26	56243.3			134.829
	27	59754.9			143.247
	28	56385.5			135.17
	29	59176.6			141.861
	30	37337.7			89.5076
	31	57376.4			137.546
	32	64407.5			154.401
buffer 15	1	50937.4	50322.7	15630.6	122.109
	2	50297			120.574
	3	69582.6			166.807
	4	65219.4			156.347
	5	67999.1			163.011
	6	73909.7			177.18
	7	68537.3			164.301
	8	38894.6			93.2399
	9	53211.1			127.56
	10	31843.8			76.3375
	11	67802.1			162.538
	12	60675.6			145.454
	13	45578.1			109.262
	14	45835.2			109.878
	15	23868.4			57.2184
	16	34815.2			83.4607
	17	42342.3			101.505
	18	34506.9			82.7217
	19	32679.5			78.341
	20	37068.3			88.8619
	21	55120.7			132.138
	22	25413			60.9212
	23	68409.6			163.995
	24	64429.5			154.454
	25	63402.9			151.992
	26	44677.2			107.102
	27	62616.5			150.107
	28	20908.9			50.1237
	29	35897.5			86.0551
	30	63537.5			152.315
	31	67087			160.824
	32	43222.9			103.616
alpha-amanitin 1	1	57712.8	40181	15412.8	138.352
	2	59351.7			142.281
	3	45068.2			108.04
	4	30164.2			72.311
	5	21470.8			51.4709
	6	42415.9			101.681
	7	54758.3			131.269
	8	53272.4			127.707
	9	58206.6			139.536
	10	61756.9			148.047
	11	51041.6			122.359
	12	23965.8			57.4519
	13	40934.1			98.1291
	14	18537.6			44.4393
	15	19064.6			45.7025
	16	30361.2			72.7832
	17	28090.7			67.3404
	18	27084			64.9269
alpha-amanitin 2	1	30798.8	35233.6	9114.86	73.8323
	2	35320			84.6709
	3	25169.6			60.3377
	4	25004.9			59.9429
	5	33042			79.2098
	6	38706.1			92.7881
	7	38393.2			92.0381
	8	43041.8			103.182
	9	25341.6			60.7501
	10	28589			68.5348
	11	21875.5			52.4411
	12	33583			80.5067
	13	39104.8			93.7438
	14	32396.8			77.6632
	15	33344.2			79.9343
	16	22915.2			54.9334
	17	31688.7			75.9657
	18	22821.8			54.7095
	19	36041.8			86.4011
	20	27434.2			65.7666
	21	20744.7			49.7301
	22	25745.3			61.7179
	23	18991.1			45.5264
	24	43546.1			104.391
	25	33964.4			81.421
	26	37007.3			88.7158
	27	53745.2			128.84
	28	57985.1			139.005
	29	44987.2			107.846
	30	27623.1			66.2195
	31	41812.3			100.235
	32	47822.6			114.643
	33	47822.6			114.643
	34	41377.4			99.1918
	35	42185.5			101.129
	36	41446.6			99.3577
	37	39092.9			93.7153
	38	40920.1			98.0956
	39	40944.1			98.153
	40	41711.6			99.993
	41	30490.4			73.0932
alpha-amanitin 3	1	19114.7	31725.4	11651.2	45.8226
	2	27341.7			65.5447
	3	53124.2			127.352
	4	25127.6			60.2371
	5	34773.1			83.3597
	6	49640.4			119
	7	24818.9			59.4971
	8	38863.2			93.1647
	9	26256			62.942
	10	30860.8			73.9811
	11	14071.3			33.7324
	12	47477			113.814
	13	43634.3			104.602
	14	43369.9			103.968
	15	13027.6			31.2305
	16	14557			34.8967
	17	47967			114.989
	18	45792			109.775
	19	25804.7			61.8603
	20	35197.6			84.3774
	21	42172.7			101.098
	22	41830.5			100.278
	23	44327.9			106.265
	24	22452.9			53.8252
	25	28673.9			68.7385
	26	23869.6			57.2213
	27	40419.5			96.8956
	28	25559.6			61.2727
	29	19402.2			46.5118
	30	25965.8			62.2465
	31	27752.3			66.5291
	32	31274			74.9715
	33	12419.2			29.7718
alpha-amanitin 4	1	31036	29178.2	15967.1	74.401
	2	32406.4			77.6861
	3	60127.4			144.14
	4	24591.5			58.9519
	5	3038.07			7.28301
	6	46759.9			112.095
	7	29773.9			71.3754
	8	25297.5			60.6443
	9	16359.1			39.2167
	10	6965.85			16.6989
	11	16887.9			40.4846
	12	21320.7			51.111
	13	49195.6			117.934
	14	62477.3			149.774
	15	32112.7			76.982
	16	28804.2			69.0508
	17	18794.2			45.0543
	18	19600.9			46.9882
	19	28836.8			69.1289
alpha-amanitin 5	1	38441.7	31541.8	6904.95	92.1543
	2	37616.2			90.1753
	3	41352			99.1311
	4	29238.1			70.0908
	5	18911.5			45.3356
	6	27546.1			66.0348
	7	23886.3			57.2613
	8	38590.3			92.5106
	9	41530.4			99.5588
	10	37638.9			90.2298
	11	25500.4			61.1308
	12	38003			91.1027
	13	23013.8			55.1697
	14	31114.2			74.5883
	15	9303.41			22.3026
	16	33163.6			79.5014
	17	37131.1			89.0123
	18	34055			81.6383
	19	33852.5			81.1527
	20	33096.4			79.3403
	21	38045.9			91.2054
	22	33280.2			79.7808
	23	25053			60.0582
	24	26360.5			63.1928
	25	29509.9			70.7424
	26	32784.5			78.5925
	27	30060.9			72.0634
	28	34472.7			82.6396
	29	30937.7			74.1653
	30	28625.5			68.6223
	31	37447.6			89.7713
	32	29775.2			71.3786
alpha-amanitin 6	1	43848.7	34542.3	8612.88	105.116
	2	32371.9			77.6034
	3	35184.8			84.3467
	4	39770.9			95.3407
	5	33355.6			79.9616
	6	37705.1			90.3885
	7	37421.9			89.7096
	8	43423.6			104.097
	9	38350.9			91.9367
	10	26953.4			64.6139
	11	44353.9			106.327
	12	36811.1			88.2453
	13	34450.3			82.5858
	14	45312.2			108.625
	15	34992.9			83.8865
	16	36448.4			87.3758
	17	19290.7			46.2446
	18	23269.6			55.7829
	19	12988.1			31.1357
alpha-amanitin 7	1	55188.1	52357	20525.2	132.299
	2	72238.4			173.173
	3	25682.8			61.5679
	4	57252.7			137.249
	5	19034.1			45.6294
	6	29525.3			70.7795
	7	35499.7			85.1015
	8	37623.2			90.1922
	9	50957.9			122.159
	10	53281.7			127.73
	11	48137.4			115.397
	12	64125.8			153.726
	13	56507.8			135.463
	14	88930.8			213.189
	15	83531.8			200.246
	16	64431.6			154.458
	17	76646.9			183.742
	18	80556.1			193.113
	19	51985.1			124.621
	20	29978			71.8647
	21	66885.8			160.342
	22	34859.6			83.5672
	23	21349.6			51.1802
alpha-amanitin 8	1	14997.3	27748	9150.69	35.9522
	2	14132.6			33.8793
	3	45144.6			108.223
	4	32114.1			76.9855
	5	19869.6			47.6323
	6	14862.8			35.6297
	7	20195.7			48.4142
	8	25115.2			60.2075
	9	28849.3			69.1589
	10	22949.5			55.0155
	11	24552.1			58.8574
	12	35958.2			86.2006
	13	32709.8			78.4136
	14	32186.1			77.158
	15	45161.4			108.263
	16	25341.5			60.7498
	17	15266.4			36.5972
	18	23455.6			56.229
	19	24321.5			58.3046
	20	26460.9			63.4333
	21	30976.9			74.2592
	22	24143.4			57.8777
	23	27681			66.3583
	24	33076.4			79.2924
	25	24846.5			59.5631
	26	23640.1			56.6711
	27	37742			90.477
	28	20028.4			48.0131
	29	16804.1			40.2836
	30	17330.5			41.5454
	31	23802.2			57.0598
	32	31734.5			76.0754
	33	32298.8			77.4283
	34	27914.9			66.9189
	35	29698.4			71.1945
	36	27400.6			65.6859
	37	30869.5			74.0018
	38	50146.9			120.214
	39	31296.3			75.025
	40	38615.6			92.5712
	41	43830.6			105.073
	42	47664			114.262
	43	30602.3			73.3612
	44	22379.5			53.6492
	45	42882.7			102.8
	46	26897			64.4788
	47	15329.4			36.7484
	48	12473			29.9009
	49	26770.6			64.1757
	50	36536.8			87.5877
	51	22709.5			54.4402
	52	23641.3			56.6741
	53	15238			36.5293
alpha-amanitin 9	1	39002.1	38781	10308	93.4978
	2	52343.3			125.48
	3	56733			136.003
	4	26722			64.0592
	5	29746.9			71.3106
	6	46054.7			110.404
	7	48623.7			116.563
	8	41444.3			99.3524
	9	46294.6			110.98
	10	43032.5			103.16
	11	21066.9			50.5025
	12	31176.5			74.7377
	13	43656.4			104.655
	14	30910			74.099
	15	39818.5			95.4549
	16	41863			100.356
	17	54451.5			130.534
	18	43280.3			103.754
	19	51530			123.53
	20	34211.9			82.0144
	21	31070.4			74.4834
	22	30569.5			73.2827
	23	21943.5			52.6041
	24	38657.8			92.6724
	25	20356.2			48.799
	26	43746.5			104.871
alpha-amanitin 10	1	62649.2	35135.3	15358.2	150.186
	2	51880.9			124.371
	3	52236.4			125.224
	4	36182.2			86.7376
	5	27164.4			65.1197
	6	12536.9			30.0541
	7	33469.6			80.2349
	8	27018.2			64.7692
	9	44939.4			107.731
	10	57123.8			136.94
	11	22329.2			53.5286
	12	20960.3			50.2471
	13	23445			56.2035
	14	19659.4			47.1284
	15	46319.3			111.039
	16	24250.1			58.1336
alpha-amanitin 11	1	45138.2	29980.1	14716.5	108.207
	2	18482.2			44.3063
	3	27496.7			65.9163
	4	36037.3			86.3903
	5	30369			72.8019
	6	47182			113.107
	7	29909.2			71.6996
	8	42800.8			102.604
	9	48634.7			116.589
	10	24595.1			58.9604
	11	26927.7			64.5522
	12	57010.9			136.669
	13	33106.3			79.3639
	14	24870.5			59.6207
	15	23393.1			56.0791
	16	75542.8			181.095
	17	11710			28.0719
	18	22950.4			55.0177
	19	30703.4			73.6037
	20	35409.1			84.8845
	21	16587.8			39.765
	22	15094.3			36.1847
	23	34254.1			82.1156
	24	6284.81			15.0662
	25	32323.9			77.4885
	26	41417.4			99.2877
	27	31237.7			74.8844
	28	39663.3			95.0826
	29	38923			93.308
	30	46106.5			110.529
	31	18620.3			44.6375
	32	61411.4			147.218
	33	35785.3			85.7861
	34	16407			39.3316
	35	22239.2			53.313
	36	10773.4			25.8265
	37	23707.5			56.8328
	38	33508.7			80.3287
	39	33227.4			79.6543
	40	17605.9			42.2057
	41	8171.11			19.5882
	42	17029.1			40.8231
	43	16876.9			40.4582
	44	9597.41			23.0074
alpha-amanitin 12	1	51273.6	41877.9	11409.7	122.915
	2	48737.6			116.836
	3	49708.4			119.163
	4	52627.6			126.161
	5	51532.2			123.536
	6	45856.6			109.93
	7	37387.3			89.6266
	8	24167.9			57.9365
	9	38207.1			91.5918
	10	18434.8			44.1929
	11	54584.4			130.852
	12	55314.7			132.603
	13	65273.7			156.477
	14	33887.6			81.237
	15	53048.7			127.171
	16	57708.4			138.341
	17	31042.9			74.4175
	18	30098.4			72.1534
	19	34598.8			82.9418
	20	46681.3			111.907
	21	47240.8			113.248
	22	46058.2			110.413
	23	37654.7			90.2676
	24	53484.6			128.216
	25	46368.8			111.157
	26	49670			119.071
	27	41666.2			99.8842
	28	44835.6			107.482
	29	26125.1			62.6283
	30	40347			96.7218
	31	45427.1			108.9
	32	40053.8			96.0188
	33	46575.7			111.654
	34	54358.1			130.31
	35	25467.2			61.0511
	36	49169.8			117.872
	37	30396.7			72.8685
	38	46798.5			112.188
	39	38705.8			92.7874
	40	23292.8			55.8387
	41	26921.9			64.5385
	42	43995.8			105.469
	43	38027.9			91.1623
	44	58692.2			140.7
	45	40146.4			96.2409
	46	56193.5			134.71
	47	21798.9			52.2574
	48	47237.9			113.241
	49	53562.8			128.403
	50	21340.2			51.1577
	51	30629.2			73.4257
	52	55487.1			133.016
	53	36630.4			87.8121
	54	44849.1			107.514
	55	19199.5			46.0261
	56	36580.5			87.6926
alpha-amanitin 13	1	42745	32863.4	7029.82	102.47
	2	51220.2			122.787
	3	44712.1			107.186
	4	33897.8			81.2615
	5	35579.3			85.2923
	6	33113.8			79.3819
	7	36599.4			87.7378
	8	19390			46.4827
	9	37813.5			90.6483
	10	32444			77.7764
	11	27263.6			65.3575
	12	16926.9			40.5781
	13	29675.7			71.1401
	14	22920			54.945
	15	30660.6			73.501
	16	37695.6			90.3656
	17	32416.5			77.7105
	18	31243.5			74.8984
	19	39903.4			95.6583
	20	34613.4			82.977
	21	29904			71.6873
	22	25575.5			61.3107
	23	36396.1			87.2504
	24	37648.8			90.2535
	25	29246.2			70.1104
	26	16201.6			38.8392
	27	38756.3			92.9086
	28	18931.3			45.383
	29	31096			74.5449
	30	31746.8			76.105
	31	34699.5			83.1832
	32	26129.5			62.6389
	33	32772.2			78.5631
	34	44622.4			106.971
	35	34082.8			81.7049
	36	31117.1			74.5955
	37	38918.5			93.2973
	38	33366			79.9867
	39	37509.6			89.9197
	40	38969.6			93.4198
	41	41045.5			98.3962
	42	26718.2			64.0502
	43	31311.8			75.0622
	44	38763.8			92.9265
	45	34137.4			81.8358
	46	32237			77.2801
	47	34794			83.4099
	48	39910.8			95.6761
	49	35695.7			85.5714
	50	30277.6			72.5828
	51	40111.1			96.1563
	52	31559.6			75.6562
	53	30130.6			72.2304
	54	24108.7			57.7945
	55	31403.8			75.2828
	56	19622.7			47.0406
alpha-amanitin 14	1	19393.9	20832.2	4521.81	46.492
	2	25022.7			59.9856
	3	22276.7			53.4027
	4	26237.7			62.8983
	5	25026.4			59.9944
	6	22316.3			53.4978
	7	29868.8			71.6028
	8	23214.2			55.6501
	9	8288.92			19.8706
	10	22348.3			53.5745
	11	9598.12			23.0091
	12	21862.8			52.4105
	13	21648.4			51.8965
	14	16778.9			40.2232
	15	21602.5			51.7865
	16	17221.7			41.2847
	17	24738.7			59.3048
	18	12888.7			30.8975
	19	23879			57.2439
	20	24842.8			59.5543
	21	23824.4			57.1129
	22	18735.5			44.9135
	23	17983.5			43.111
	24	19829.4			47.5361
	25	21375.2			51.2415
	26	20800.7			49.8645
	27	20344.7			48.7713
	28	22866.3			54.8163
	29	19057.8			45.6862
	30	21193.9			50.807
	31	17316			41.5108
	32	24245.9			58.1233
alpha-amanitin 15	1	44382.3	44126	14509.4	106.395
	2	21528.9			51.6102
	3	32923.6			78.926
	4	64567			154.783
	5	57828.2			138.629
	6	56070.4			134.415
	7	61032.7			146.31
	8	40206.2			96.3842
	9	21866.7			52.42
	10	40767.2			97.729
	11	37740.4			90.4732
	12	43495.6			104.27
	13	49335.8			118.27
	14	43887.6			105.209
	15	45125.2			108.176
	16	59346			142.267
	17	55506.8			133.064
	18	59004.8			141.449
	19	29232.6			70.0778
	20	65073.8			155.998
	21	43816.7			105.039
	22	48178.6			115.496
	23	48520.9			116.317
	24	58153.5			139.408
	25	49200.9			117.947
	26	27439.2			65.7786
	27	37118.3			88.9818
	28	21145.9			50.692
	29	60627.9			145.34
	30	11238.1			26.9404
	31	58386.6			139.967
	32	28167.4			67.5241
	33	55125.8			132.15
	34	24243.1			58.1167
alpha-amanitin 16	1	30808.3	27095.8	9974.02	73.855
	2	24101			57.7761
	3	18425.4			44.1702
	4	22282.4			53.4164
	5	30637.5			73.4457
	6	34575.7			82.8864
	7	32699.7			78.3893
	8	35559			85.2438
	9	27128.2			65.033
	10	42984.6			103.045
	11	38741			92.8717
	12	22100.9			52.9814
	13	27513.8			65.9575
	14	22900.4			54.8979
	15	37483.2			89.8564
	16	19285.6			46.2325
	17	11299.7			27.0882
	18	30178			72.344
	19	31139.9			74.6501
	20	25840.2			61.9453
	21	14340.7			34.3783
	22	50229.2			120.412
	23	35695.5			85.5709
	24	16958.4			40.6536
	25	28140.9			67.4607
	26	32797.9			78.6246
	27	10158			24.3511
	28	35964			86.2146
	29	17620.8			42.2413
	30	16341.1			39.1736
	31	34069.1			81.6722
	32	43206.1			103.576
	33	41126.8			98.5911
	34	11433.5			27.409
	35	38089.4			91.3097
	36	25847.2			61.962
	37	36549			87.6171
	38	44269.6			106.125
	39	13255.4			31.7765
	40	22716.3			54.4566
	41	14324.4			34.3391
	42	13693.6			32.8269
	43	19826.3			47.5285
	44	18994.8			45.5353
	45	23027.1			55.2016
	46	24031.5			57.6093
	47	32032			76.7887
	48	20174.9			48.3642
alpha-amanitin 17	1	39481.3	33047.2	9556.5	94.6464
	2	39482.4			94.6491
	3	30808.3			73.8552
	4	33898.4			81.2628
	5	34233.8			82.0668
	6	45945.3			110.142
	7	36045.3			86.4095
	8	6619.06			15.8675
	9	35326.4			84.6862
	10	37933.6			90.9363
	11	21246.1			50.9321
	12	36478.8			87.4486
	13	42230.2			101.236
	14	31244			74.8997
	15	29661.5			71.1061
	16	34179			81.9355
	17	20036.9			48.0334
	18	25395.8			60.8801
	19	13053.5			31.2925
	20	29439.2			70.573
	21	21428.9			51.3704
	22	30925.6			74.1363
	23	36931.1			88.5329
	24	33385			80.0321
	25	29597.7			70.953
	26	40054.9			96.0216
	27	21044.7			50.4494
	28	41371.5			99.1776
	29	35678.4			85.53
	30	37980.6			91.0489
	31	32936.1			78.956
	32	35044.5			84.0104
	33	38871.1			93.1836
	34	42255.3			101.296
	35	24954.9			59.823
	36	16049.9			38.4756
	37	36284.8			86.9836
	38	45108.1			108.135
	39	34245.2			82.0941
	40	46998.4			112.667
	41	32224.9			77.251
	42	26907			64.5028
	43	58010.2			139.065
alpha-amanitin 18	1	60374.3	50250	15397.6	144.732
	2	64890.6			155.559
	3	65543.6			157.124
	4	61885.3			148.354
	5	12423.9			29.7833
	6	22242.6			53.321
	7	75181.3			180.228
	8	64520.9			154.673
	9	54906.7			131.625
	10	64564.2			154.776
	11	17558.4			42.0918
	12	63571.5			152.397
	13	75705.3			181.484
	14	52183.5			125.097
	15	42781.5			102.558
	16	36738.1			88.0702
	17	43329.7			103.872
	18	56851.9			136.288
	19	32317.1			77.472
	20	42979.6			103.033
	21	65123.1			156.116
	22	64275.1			154.083
	23	65148.7			156.178
	24	58129.1			139.35
	25	60340			144.65
	26	32269.4			77.3578
	27	54474.3			130.588
	28	48025.2			115.128
	29	49525.4			118.725
	30	57546.6			137.953
	31	53329.6			127.844
	32	55312.9			132.599
	33	45156.7			108.252
	34	27658.8			66.3051
	35	36143.1			86.6441
	36	52439.9			125.711
	37	39053.8			93.6216
	38	61436.8			147.279
	39	44516.3			106.716
	40	29543.6			70.8234

## Sheet: Fig 2b
embryo	NC11		NC12		NC13		NC11		NC12		NC13		NC12/NC11	NC13/NC12	NC13/NC11
	nucleus (#)	CID-EGFP intensity (bg corr) (a.u.)	nucleus (#)	CID-EGFP intensity (bg corr) (a.u.)	nucleus (#)	CID-EGFP intensity (bg corr) (a.u.)	mean CID-EGFP intensity (bg corrected) (a.u.)	std	mean CID-EGFP intensity (bg corrected) (a.u.)	std	mean CID-EGFP intensity (bg corrected) (a.u.)	std	ratio of mean CID-EGFP intensities	ratio of mean CID-EGFP intensities	ratio of mean CID-EGFP intensities
DMSO 1	1	185901	1	146168	1	237744	186577	41692.9	181005	36307.7	257372	30628.3	0.970135	1.42191	1.37944			ratio of mean CID-EGFP intensities
	2	221347	2	157730	2	268107											embryo	NC12/NC11	NC13/NC12	NC13/NC11
	3	254634	3	170184	3	264034											DMSO 1	0.970135	1.42191	1.37944
	4	219351	4	166470	4	269476											DMSO 2	1.01888	0.876693	0.893243
	5	233429	5	113681	5	249028											DMSO 3	1.2604	1.12931	1.42338
	6	248590	6	154150	6	298278											DMSO 4	1.14352	1.40502	1.60667
	7	237497	7	170924	7	265352											DMSO 5	1.03596	1.02001	1.05669
	8	221324	8	166127	8	280520											DMSO 6	1.22936	1.2315	1.51395
	9	211823	9	165394	9	275571											average	1.10971	1.18074	1.31223
	10	246406	10	169760	10	255730											std	0.119446	0.215389	0.277528
	11	216847	11	135938	11	257292											n	6	6	6
	12	207859	12	185792	12	284687
	13	160264	13	152985	13	305201											triptolide 1	1.30322	1.13899	1.48436
	14	124946	14	182253	14	274753											triptolide 2	0.956831	1.11591	1.06774
	15	165500	15	154151	15	238636											triptolide 3	1.21576	1.24916	1.51868
	16	194558	16	279242	16	280647											triptolide 4	0.983498
	17	147731	17	250596	17	270021											triptolide 5	1.05143
	18	138897	18	230181	18	259910											triptolide 6	1.29016
	19	158744	19	147533	19	195239											triptolide 7	1.31369
	20	145168	20	171307	20	226254											average	1.15923	1.16802	1.35693
	21	173093	21	180286	21	217913											std	0.157268	0.0712106	0.25103
	22	153370	22	149060	22	188665											n	7	3	3
	23	185674	23	240632	23	232646
	24	171194	24	188203	24	209893
	25	145620	25	185563	25	292466
	26	119850	26	193508	26	257979
	27	169221	27	214908	27	225721
	28	234612	28	230193	28	213425
	29	117300	29	199352	29	257651
			30	155851	30	272263
			31	203040	31	266434
					32	304742
					33	297009
DMSO 2	1	189953	1	199643	1	118309	131202	25189.8	133679	24725.1	117195	28692.8	1.01888	0.876693	0.893243
	2	187472	2	172524	2	160462
	3	149043	3	156740	3	111301
	4	123961	4	127633	4	160687
	5	140056	5	163831	5	112606
	6	139907	6	145899	6	118622
	7	125952	7	140580	7	93811.8
	8	132916	8	108609	8	140453
	9	119408	9	121080	9	92035.4
	10	126191	10	161939	10	100547
	11	164133	11	113341	11	150543
	12	192327	12	144549	12	89864.8
	13	139823	13	118782	13	103745
	14	112002	14	103669	14	113341
	15	127963	15	122877	15	155084
	16	104541	16	126790	16	147442
	17	134726	17	154489	17	117737
	18	116910	18	156190	18	90274.6
	19	126592	19	131203	19	81195.6
	20	148035	20	147685	20	107421
	21	142071	21	118562	21	113563
	22	131748	22	115131	22	106652
	23	133757	23	125897	23	50145.2
	24	161202	24	134391	24	121982
	25	116865	25	118410	25	114010
	26	104035	26	90681.2	26	105217
	27	96874.6	27	110612	27	104670
	28	109215	28	155918	28	106052
	29	105667	29	115470	29	106001
	30	99138.4	30	169442	30	128919
	31	122852	31	160374	31	106476
	32	126377	32	135305	32	80926.6
	33	163305	33	101319	33	108089
	34	87345.3	34	90778.3	34	122198
	35	113423	35	103846	35	104069
	36	124067	36	121553	36	95279.3
	37	114630	37	178681	37	136969
			38	137091	38	162361
			39	134659	39	159723
			40	115843	40	119809
			41	128820	41	138868
					42	156895
					43	130040
					44	193654
					45	165743
					46	149386
					47	188953
					48	78325.1
					49	85335.6
					50	130834
					51	153408
					52	133180
					53	106832
					54	96914.9
					55	71689.7
					56	117824
					57	131004
					58	97894.1
					59	92863
					60	79694
					61	120304
					62	93267.7
					63	77503.4
					64	109501
					65	99197.8
DMSO 3	1	81198.1	1	82653.8	1	137885	77869.4	17181	98146.5	17733.3	110838	29602.5	1.2604	1.12931	1.42338
	2	74183.9	2	91073	2	74385.9
	3	78132.7	3	66446	3	122156
	4	88055	4	100659	4	110505
	5	111092	5	129745	5	89546
	6	63468.4	6	111597	6	107092
	7	54610.8	7	89105.3	7	122466
	8	64353.6	8	111553	8	126492
	9	64911.8	9	78056.8	9	154024
	10	78036.8	10	117635	10	145461
	11	80732.8	11	75963	11	76310.9
	12	66529.3	12	119700	12	127957
	13	128463	13	76704.3	13	110161
	14	60744.8	14	103452	14	109373
	15	81549.6	15	86639.9	15	119186
	16	62378.3	16	100360	16	121547
	17	65980.7	17	87720.8	17	108068
	18	83557.9	18	108760	18	117492
	19	89316.7	19	103060	19	111496
	20	99570.7	20	100592	20	105275
	21	74695.1	21	126240	21	134589
	22	70406.9	22	109917	22	121503
	23	69027.8	23	119006	23	146280
			24	82280.7	24	105334
			25	86099.2	25	106076
			26	76179	26	86650.9
			27	130450	27	136393
			28	118826	28	83215.3
			29	92772	29	108384
			30	98838.9	30	84167.2
			31	103528	31	97986.9
			32	75075.6	32	82453
			33	78145.4	33	225001
					34	58750.3
					35	57584.9
					36	104106
					37	100850
					38	69944.6
					39	102991
					40	124371
DMSO 4	1	138776	1	206370	1	190911	104498	33422.3	119496	32843.2	167894	22896.3	1.14352	1.40502	1.60667
	2	105964	2	151760	2	174200
	3	100908	3	151367	3	163450
	4	93403.1	4	144180	4	178591
	5	78619.7	5	114691	5	165008
	6	138479	6	181457	6	136669
	7	110251	7	107285	7	146834
	8	74979.2	8	114515	8	151003
	9	170824	9	120753	9	147830
	10	127717	10	130926	10	130466
	11	76536.1	11	143882	11	175905
	12	95775.9	12	114787	12	186109
	13	75592.2	13	144427	13	224077
	14	70945.6	14	157565	14	184592
	15	117257	15	129447	15	151107
	16	144848	16	161098	16	159478
	17	115382	17	107949	17	159264
	18	167128	18	67795.7	18	162850
	19	173172	19	129787	19	160242
	20	156522	20	143268	20	195047
	21	115196	21	76430.3	21	192612
	22	112742	22	91765.2	22	174517
	23	101203	23	111501	23	130929
	24	79023.7	24	82808.9	24	164107
	25	95284.2	25	106812	25	203961
	26	71652.8	26	130750	26	172759
	27	69691.1	27	86374.4	27	164660
	28	72383.1	28	91660.1	28	141638
	29	50616	29	61150	29	136931
	30	69056.6	30	97481.3	30	159726
	31	70356.6	31	78285.8	31	134503
	32	103658	32	74685.7	32	129986
			33	85551.9	33	208681
			34	94377.4	34	156326
			35	80913.1	35	162894
			36	76601.9	36	149798
			37	114923	37	142886
			38	96327.1	38	143941
			39	85018.9	39	132174
			40	94538.3	40	178889
			41	134262	41	194962
			42	148960	42	192203
			43	173373	43	174417
			44	149241	44	136729
			45	108032	45	157809
			46	179895	46	166379
			47	123654	47	159199
			48	99861.6	48	180876
			49	111694	49	159053
			50	149074	50	190843
			51	154595	51	174086
			52	152212	52	188908
			53	107165	53	187538
					54	200374
					55	148976
					56	199712
					57	151567
					58	162100
					59	194648
					60	211703
					61	183891
DMSO 5	1	65090.7	1	85187.7	1	114069	83936.6	35949.1	86955	20645.7	88694.6	18165.6	1.03596	1.02001	1.05669
	2	93462.8	2	76788	2	99960
	3	65475.2	3	76452	3	94174.8
	4	82510.7	4	71076.8	4	58839.4
	5	77835.3	5	55848.8	5	103086
	6	62277.2	6	83960.6	6	101038
	7	217957	7	103237	7	83361.7
	8	96359	8	69655.9	8	79439.7
	9	66339.6	9	57425.7	9	80959
	10	75750.4	10	101559	10	93582.6
	11	52781	11	79269.5	11	89442.8
	12	114816	12	91965.2	12	67718.3
	13	104921	13	81579.9	13	110091
	14	55687.1	14	93202.3	14	69364.1
	15	72783.1	15	85326.6	15	79691.6
	16	83939	16	64643.7	16	82091.1
	17	111694	17	70945.2	17	100896
	18	62990.1	18	74992.9	18	99262.1
	19	71065.8	19	105189	19	102418
	20	108702	20	88549.3	20	120387
	21	47222.6	21	91256.5	21	71253.4
	22	56946.4	22	85295.1	22	67988.3
			23	100848	23	67282.9
			24	98361.2	24	95645.8
			25	80921.4	25	81691.1
			26	80610.9	26	68499.5
			27	99677	27	106123
			28	75048.6	28	88978.3
			29	74192.9	29	103745
			30	81047.3	30	89486.5
			31	62242.6	31	63833.5
			32	93792.8	32	77432.3
			33	126220	33	88702.9
			34	166538	34	103688
			35	110518	35	102020
					36	92340.2
					37	83009.2
					38	85614.6
					39	91395
					40	71851.2
					41	73161.8
					42	79842
					43	73002.9
					44	82827.5
					45	97666.8
					46	101997
					47	81686.2
					48	96155.9
					49	53456.5
					50	90513.1
					51	162664
DMSO 6	1	151676	1	114505	1	219879	135225	31920.9	166239	32225.8	204723	36549.9	1.22936	1.2315	1.51395
	2	98386	2	177084	2	237286
	3	155222	3	143060	3	214747
	4	109287	4	125497	4	243200
	5	107951	5	180260	5	235616
	6	110431	6	183610	6	283783
	7	155655	7	227718	7	273324
	8	154443	8	165191	8	238142
	9	135534	9	128648	9	200362
	10	88802.7	10	195507	10	168217
	11	124277	11	172574	11	157763
	12	174786	12	176339	12	205659
	13	129918	13	206155	13	242676
	14	157287	14	195107	14	151435
	15	149456	15	124424	15	169687
	16	152567	16	150854	16	163611
	17	144476	17	223783	17	185050
	18	117306	18	135024	18	188992
	19	87117.7	19	159410	19	193892
	20	139811	20	153618	20	189318
	21	105500	21	152658	21	170557
	22	225049			22	188392
					23	187051
triptolide 1	1	125576	1	245710	1	226354	131796	30697.4	171760	34142.7	195633	36669.6	1.30322	1.13899	1.48436
	2	163221	2	222064	2	207036
	3	132825	3	206221	3	233267
	4	151074	4	154481	4	180407
	5	176330	5	201578	5	255731
	6	129158	6	209979	6	230066
	7	147210	7	167799	7	278581
	8	118475	8	176588	8	222206
	9	90017.7	9	131273	9	237322
	10	82606.4	10	232576	10	245526
	11	127984	11	198032	11	245137
	12	175118	12	208633	12	153915
	13	93751.7	13	223354	13	227480
			14	173585	14	184577
			15	138773	15	148016
			16	136214	16	176450
			17	102225	17	139801
			18	127124	18	154735
			19	160590	19	175717
			20	160618	20	191255
			21	183449	21	160843
			22	131772	22	150998
			23	191275	23	160093
			24	169205	24	166651
			25	148508	25	144977
			26	175099	26	185693
			27	140588	27	174511
			28	177588	28	152746
			29	149525	29	202477
			30	146914	30	214175
			31	146696	31	174660
			32	165049	32	193362
			33	139860	33	177116
			34	196879	34	208718
					35	186429
					36	269948
					37	201774
					38	195302
triptolide 2	1	242085	1	249023	1	182122	196035	32579.8	187573	25854	209315	39134.6	0.956831	1.11591	1.06774
	2	197188	2	165511	2	168723
	3	220250	3	184629	3	193061
	4	224481	4	192426	4	112585
	5	194864	5	160426	5	194243
	6	202616	6	191672	6	220021
	7	127373	7	174399	7	217563
	8	183988	8	177554	8	172337
	9	193045	9	185574	9	207165
	10	143130	10	217114	10	145144
	11	177886	11	193191	11	148497
	12	198746	12	174879	12	278404
	13	221256	13	196005	13	243045
	14	202722	14	215247	14	248803
	15	255205	15	204504	15	239200
	16	162632	16	210848	16	212122
	17	185132	17	196491	17	272240
			18	211033	18	230844
			19	198674	19	271100
			20	199614	20	235824
			21	213428	21	197458
			22	145799	22	239329
			23	125019	23	191812
			24	140922	24	177247
			25	172939	25	192985
			26	171859	26	212460
			27	198529	27	169393
			28	184722	28	193576
					29	186244
					30	172340
					31	205170
					32	230238
					33	205631
					34	295681
					35	212504
					36	231215
					37	188363
					38	259267
triptolide 3	1	148612	1	216089	1	290974	139872	36980.6	170051	27289.1	212421	53719.3	1.21576	1.24916	1.51868
	2	128546	2	168350	2	270052
	3	203135	3	190068	3	244980
	4	205354	4	184309	4	257832
	5	107643	5	209456	5	254746
	6	158185	6	162374	6	238359
	7	116638	7	151130	7	204470
	8	93299.3	8	146704	8	233585
	9	125778	9	175064	9	248012
	10	99225.5	10	171520	10	223211
	11	120662	11	181405	11	241838
	12	106736	12	198050	12	252984
	13	191468	13	209320	13	212753
	14	127874	14	193171	14	227286
	15	125034	15	200740	15	237740
	16	179769	16	184243	16	254825
			17	213491	17	268451
			18	159261	18	226166
			19	204548	19	226859
			20	188421	20	176654
			21	134882	21	224973
			22	134770	22	232131
			23	151959	23	188809
			24	149976	24	147661
			25	119257	25	398060
			26	137004	26	206449
			27	175079	27	189896
			28	148109	28	181870
			29	134896	29	149226
			30	140521	30	115127
			31	161535	31	130121
			32	145922	32	144112
					33	160877
					34	153174
					35	208348
					36	152234
					37	138888
					38	230078
					39	202470
					40	150560
triptolide 4	1	198561	1	209783			191952	49025.2	188784	36266.6			0.983498
	2	208701	2	162731
	3	253338	3	180588
	4	288217	4	197748
	5	186138	5	171541
	6	189464	6	198297
	7	177952	7	237720
	8	164619	8	167571
	9	181013	9	148617
	10	164449	10	201976
	11	173485	11	199739
	12	194624	12	170639
	13	176737	13	179394
	14	215361	14	175467
	15	250611	15	164097
	16	253877	16	171523
	17	190974	17	213059
	18	207455	18	221875
	19	213299	19	188787
	20	205151	20	152467
	21	184176	21	224439
	22	158438	22	204289
	23	135986	23	208079
	24	299513	24	238181
	25	97875.7	25	210294
	26	197562	26	185967
	27	103436	27	140013
	28	103642	28	149919
			29	300824
			30	105024
			31	171669
triptolide 5	1	311033	1	326694			275558	31257.7	289730	38420.3			1.05143
	2	296924	2	321348
	3	298082	3	211867
	4	287176	4	268199
	5	298125	5	261535
	6	283757	6	301332
	7	283630	7	266028
	8	314825	8	213854
	9	282423	9	297018
	10	290962	10	288592
	11	249815	11	337399
	12	283110	12	299914
	13	191857	13	370796
	14	216608	14	292602
	15	256154	15	299277
	16	272389	16	278184
	17	280693	17	261686
	18	262486	18	301915
			19	246638
			20	279405
			21	336117
			22	313661
triptolide 6	1	170606	1	252631			134429	49110.3	173435	51820.2			1.29016
	2	85011.1	2	172637
	3	71178.6	3	165142
	4	73708.7	4	110924
	5	111011	5	122667
	6	114953	6	171732
	7	137465	7	158459
	8	85726.5	8	202525
	9	128331	9	188443
	10	200155	10	205962
	11	143594	11	191523
	12	117328	12	171526
	13	116984	13	148904
	14	134223	14	205593
	15	169411	15	146493
	16	282324	16	132400
	17	155652	17	169186
	18	126879	18	227378
	19	129606	19	178932
			20	189940
			21	184678
			22	120031
			23	115589
			24	92907.3
			25	144677
			26	117516
			27	160006
			28	333175
			29	130197
			30	232613
			31	261474
			32	176768
			33	158493
			34	120810
			35	237425
			36	295844
			37	154038
			38	111027
			39	176548
			40	140451
			41	133568
triptolide 7	1	201082	1	205223			150172	29656	197280	33215.8			1.31369
	2	156968	2	164418
	3	124016	3	187718
	4	175939	4	242802
	5	197075	5	207003
	6	177813	6	202736
	7	122630	7	181121
	8	115961	8	160479
	9	163313	9	181413
	10	149812	10	176119
	11	189323	11	156766
	12	189011	12	185146
	13	151101	13	184716
	14	198295	14	165060
	15	125063	15	179301
	16	136588	16	178526
	17	128139	17	189655
	18	173940	18	217480
	19	128396	19	251486
	20	129992	20	280948
	21	105697	21	244773
	22	143068
	23	144215
	24	146262
	25	198189
	26	137237
	27	105964
	28	108978
	29	177608
	30	124043
	31	130110
	32	171670
	33	128189

## Sheet: Fig 2c
embryo	nucleus (number)	CID-EGFP intensity (bg corr) (a.u.)	mean
DMSO 1	1	9245	12183			average centromeric CID-EGFP intensity per nucleus (bg corrected and normalized) (a.u.)		number of nuclei analyzed
	2	6920.38			embryo	DMSO	triptolide	DMSO	triptolide
	3	6453.55			1	88.5205	83.7603	121	100
	4	12200.4			2	65.4608	104.329	110	66
	5	10634.5			3	117.755	107.78	112	69
	6	11438.4			4	111.17	97.1232	104	69
	7	14241.6			5	124.784	78.3418	137	80
	8	12579.6			6	173.28	64.2218	154	124
	9	10538.3			7	159.181	83.1582	126	83
	10	10409.9			8	118.528	75.4119	178	72
	11	15636.2			9	36.2518	55.016	127	88
	12	12936.5			10	102.474	66.2917	139	67
	13	6694.61			11	125.008	82.221	151	56
	14	8680.39			12	57.5277	77.3384	119	77
	15	12827.5			13	81.2979	129.752	139	78
	16	13229.9			14	118.777	54.855	136	79
	17	10325.8			15	101.944	46.7012	131	75
	18	15255.2			16	104.468	61.8806	143	110
	19	10800			17	139.416	90.6565	139	92
	20	10718			28	88.4388	64.3469	164	77
	21	14128.6			19	77.7164	104.044	136	102
	22	11295.3			20	102.572	86.0968	160	121
	23	11845.5			21	82.8961	85.0015	142	111
	24	7855.67			22	79.0683	95.2483	140	82
	25	11567.6			23	97.3036	93.808	158	72
	26	9464.34			24	67.6191	57.3539	129	102
	27	12537.4			25	93.6462	95.1016	170	69
	28	16555.8			26	106.213		139
	29	11794.9			27	106.21		152
	30	12405.2			28	91.7638		150
	31	17233.1			29	110.803		157
	32	12952.1			30	74.886		108
	33	7979.69			31	94.1811		134
	34	14053.4			32	85.8428		141
	35	11676.8			33	86.1183		144
	36	8552.79			34	106.095		156
	37	6038.93			35	103.969		157
	38	14182.7			36	118.813		130
	39	12888.9
	40	11679.2			mean	100	81.5936			117.279
	41	13431.7			std	26.4918	19.8137
	42	15919.9
	43	8237.62
	44	12456.4
	45	9462.79
	46	12299.6
	47	8594.1
	48	8499.52
	49	10540.2
	50	8144.86
	51	8897.07
	52	17272
	53	10051.7
	54	10342.1
	55	8345.59
	56	14540.1
	57	15692.9
	58	10903.9
	59	11517.2
	60	16194.1
	61	12169.9
	62	6991.48
	63	12042.4
	64	14363.1
	65	8713.45
	66	9937.83
	67	12930.9
	68	11079
	69	8816.28
	70	7586.62
	71	10678.1
	72	8203.86
	73	4997.79
	74	12365.2
	75	10390.8
	76	14749.7
	77	14940.2
	78	12672.3
	79	25645
	80	15078.8
	81	10041.7
	82	13965.8
	83	16034.7
	84	12421.6
	85	9554.2
	86	10907.4
	87	16307.1
	88	12392.3
	89	12729.6
	90	11166.2
	91	11748.3
	92	17719.7
	93	15872.8
	94	13793.9
	95	13233.1
	96	8547.42
	97	11089.5
	98	17990.4
	99	14310.7
	100	10466.3
	101	9033.08
	102	16579.1
	103	7206.25
	104	24774.7
	105	10523.4
	106	11332.9
	107	18395.7
	108	15781.1
	109	16512.9
	110	15686.2
	111	14211.3
	112	14123
	113	13919.8
	114	13003.5
	115	12474.2
	116	15018
	117	11522.5
	118	15023.8
	119	8259.3
	120	11805.2
	121	14512.1
DMSO 2	1	7332.22	9009.3
	2	9527
	3	5698.89
	4	8976.27
	5	10301
	6	11356.3
	7	10026.8
	8	8476.76
	9	6718.18
	10	8411.32
	11	6279.16
	12	8398.49
	13	10146.4
	14	8932.79
	15	12253.8
	16	9226.11
	17	8818.87
	18	6404.12
	19	11316.4
	20	9990.12
	21	11575.1
	22	7647.28
	23	10098
	24	11953
	25	10171.6
	26	16234.4
	27	14385.7
	28	6673.43
	29	7105.5
	30	10200.3
	31	9717.89
	32	12035.2
	33	11173
	34	10430.2
	35	6857.29
	36	7056.96
	37	8577.79
	38	8639.75
	39	10875.5
	40	7415.27
	41	8384.23
	42	4700.4
	43	5084.84
	44	9345.08
	45	3959.71
	46	8833.85
	47	7467.19
	48	7510.42
	49	4000.39
	50	4626.4
	51	4568.9
	52	2816.36
	53	6142.94
	54	7627.53
	55	9221.72
	56	12683
	57	7079.19
	58	12897.4
	59	11203.4
	60	11573.7
	61	13090.7
	62	6458.75
	63	4391.41
	64	6271.5
	65	10513.5
	66	2113.64
	67	12323.5
	68	7467.88
	69	10018.5
	70	9810.92
	71	10872.8
	72	9401.49
	73	11814.3
	74	13199.1
	75	9179.97
	76	10927.7
	77	10005.7
	78	13084.8
	79	10466.9
	80	8365.53
	81	10750.3
	82	10833.6
	83	14575.1
	84	10896.3
	85	7923.25
	86	10533.8
	87	6451.48
	88	9295.72
	89	9420.24
	90	9220.4
	91	7840.96
	92	8134.81
	93	9718.59
	94	5504.32
	95	7281.28
	96	6722.65
	97	10078.1
	98	13889.8
	99	13294.6
	100	11956.2
	101	11280.6
	102	14340.5
	103	9126.03
	104	4248.26
	105	8495.45
	106	7451.7
	107	4763.72
	108	5749.69
	109	4172.89
	110	10153.9
DMSO 3	1	16362.4	16206.5
	2	22429.8
	3	15937.7
	4	16894.9
	5	15156.7
	6	17369
	7	16858.3
	8	18297.7
	9	19464.7
	10	14333.6
	11	14453.3
	12	20782.8
	13	20479.7
	14	20124.4
	15	20483.9
	16	20782.9
	17	15123.6
	18	22690.6
	19	21973.8
	20	17982
	21	18550.8
	22	19008.6
	23	18582.8
	24	15814.6
	25	16584.9
	26	11731.7
	27	20108.5
	28	14220.6
	29	13526.3
	30	15541.4
	31	18440.4
	32	17736.2
	33	16886.6
	34	21145.9
	35	17697.6
	36	16683.9
	37	18316.8
	38	18923.5
	39	15936.2
	40	16025.4
	41	17181.8
	42	13400.6
	43	15928
	44	16709.4
	45	16983.3
	46	18233.1
	47	22778.8
	48	18620.3
	49	15686.5
	50	30548.2
	51	13862.9
	52	15643.5
	53	13144.5
	54	17203.5
	55	13810.3
	56	12011.7
	57	9768.44
	58	13895.9
	59	16086.7
	60	15703.4
	61	18226.9
	62	15405.3
	63	14382.2
	64	11681.2
	65	14526.2
	66	18370.5
	67	18266.6
	68	12674.1
	69	16537.1
	70	16794.9
	71	12191.9
	72	16079.4
	73	12143.3
	74	14701.8
	75	18564.7
	76	17809.2
	77	16499.1
	78	15884.4
	79	12515.9
	80	14454.6
	81	16890
	82	15521.1
	83	13548.3
	84	12983.2
	85	16073
	86	14480.9
	87	15532.7
	88	13379.5
	89	15364
	90	13642.2
	91	15002.1
	92	14222.7
	93	11748.6
	94	14462.4
	95	17594.2
	96	16233.6
	97	15711.8
	98	16174.4
	99	11913.7
	100	10192.9
	101	17358.1
	102	15479.2
	103	10903.2
	104	15553.9
	105	16545
	106	16111.4
	107	17817
	108	16198.2
	109	11943.2
	110	12741.9
	111	14060.5
	112	15392.6
DMSO 4	1	19900.1	15300.2
	2	13518.7
	3	19114.4
	4	16820.7
	5	16095
	6	5535.95
	7	18291.2
	8	17916.1
	9	18505.3
	10	10775.4
	11	16732.8
	12	16095.9
	13	15953.7
	14	17863.6
	15	16345.1
	16	17175.4
	17	16145.7
	18	16264
	19	8898.33
	20	8965.55
	21	9940.35
	22	9243.96
	23	6330.33
	24	16399.6
	25	13002.9
	26	14367.7
	27	17815.2
	28	12189.8
	29	18615.8
	30	19548.7
	31	17151.3
	32	14934.6
	33	20264.3
	34	17522.2
	35	18584.6
	36	19958.6
	37	17410.7
	38	19281.2
	39	18439.7
	40	18693.3
	41	16961.4
	42	12720.5
	43	18679.6
	44	18443.4
	45	14406.1
	46	17449.7
	47	10932.3
	48	14138.1
	49	16674.5
	50	17804.5
	51	18273.7
	52	13740.6
	53	16831.5
	54	17586.3
	55	16063.2
	56	17680.7
	57	19718.8
	58	13919.6
	59	15061.2
	60	16363.1
	61	17034
	62	18836.6
	63	14387.4
	64	18890.9
	65	17091.3
	66	14107.5
	67	16764.7
	68	17601.1
	69	15608.9
	70	17027.6
	71	17366.7
	72	18287.4
	73	15413.5
	74	19761.9
	75	15569.3
	76	15239.4
	77	14478.8
	78	15449.7
	79	15827.9
	80	12410.6
	81	13974.1
	82	10562
	83	13867.3
	84	13644.1
	85	17114.6
	86	14168.1
	87	13390.9
	88	17017.7
	89	14007.4
	90	16803.2
	91	9265.41
	92	11623.2
	93	11079.2
	94	16840.6
	95	10919.4
	96	8821.16
	97	9058.27
	98	10573.1
	99	7057.95
	100	12594.2
	101	17780.3
	102	16189.7
	103	16420.4
	104	11237.1
DMSO 5	1	17805.3	17174
	2	18395.7
	3	17839.1
	4	19107.4
	5	14270.9
	6	15763.8
	7	18618.7
	8	16455.9
	9	18965.8
	10	15290.2
	11	17071.6
	12	17083
	13	18199.6
	14	19862.9
	15	16031
	16	18649.8
	17	18362.6
	18	20248.2
	19	20501
	20	19702.7
	21	19740.6
	22	21970.1
	23	17013.8
	24	17188.4
	25	17811.1
	26	19090.7
	27	20729.6
	28	21173.7
	29	20194
	30	19785.2
	31	19936.7
	32	21160.9
	33	21700.2
	34	17367.2
	35	18050
	36	13084.7
	37	14264.7
	38	14769.5
	39	21250.3
	40	18109.9
	41	19900.5
	42	18486.2
	43	19020.8
	44	17999.5
	45	19935.4
	46	16830
	47	16009
	48	18477.4
	49	19023.6
	50	18362.1
	51	13980.7
	52	18033.5
	53	17107.2
	54	17343
	55	16559.6
	56	17030.6
	57	17267.6
	58	14298.2
	59	16799.7
	60	15964.9
	61	16940.4
	62	19322.7
	63	16058.4
	64	16009.4
	65	18599.2
	66	17894.5
	67	18900.7
	68	19151.6
	69	20031.4
	70	21663.6
	71	14924.3
	72	18480.3
	73	18104.9
	74	21655.4
	75	19074.6
	76	19227.7
	77	17422.2
	78	19085.2
	79	17062.9
	80	17189.8
	81	18811.7
	82	18467.2
	83	18278.1
	84	17972.7
	85	17145.6
	86	16110.6
	87	15876.2
	88	17678.5
	89	18497.9
	90	20312.4
	91	19521.9
	92	20796.2
	93	16913.1
	94	20097.3
	95	19423.4
	96	16392.6
	97	16545.8
	98	19255.4
	99	16638.9
	100	14767.9
	101	16841.9
	102	16757.8
	103	17573.5
	104	15181.1
	105	13639
	106	19585.4
	107	15916.4
	108	15564.9
	109	16966.2
	110	14240.5
	111	16440.8
	112	19660.9
	113	18957.8
	114	15527.2
	115	12954.8
	116	15267.8
	117	17780.6
	118	13551.4
	119	14624.5
	120	14236.7
	121	15849.2
	122	13953.4
	123	15079.1
	124	13749.9
	125	10432.9
	126	13185.8
	127	10131.1
	128	12891.8
	129	12144.6
	130	9630.97
	131	10195.9
	132	9663.55
	133	11621.4
	134	16905.6
	135	13231.6
	136	17885.8
	137	17660.9
DMSO 6	1	20660.6	23848.4
	2	25593.1
	3	25686.5
	4	28199.2
	5	24123.9
	6	30382.9
	7	23626.2
	8	27025.4
	9	26252.3
	10	18788.2
	11	16761.4
	12	16380.7
	13	18246.4
	14	16958.5
	15	23066.5
	16	19271.5
	17	15298
	18	19791.1
	19	22220.8
	20	26141.1
	21	27243.5
	22	25020.2
	23	22539.4
	24	26132.7
	25	31428.8
	26	26918.7
	27	28125
	28	22406.4
	29	23985
	30	17000.6
	31	23195.9
	32	16907.2
	33	26980.9
	34	29001.3
	35	24249.9
	36	24106.6
	37	24836.2
	38	30126.1
	39	27976.2
	40	28541.5
	41	24759
	42	27841.6
	43	28586.3
	44	23451.5
	45	21528
	46	19347
	47	12028.1
	48	16171.3
	49	19077.8
	50	29519
	51	24599.2
	52	22309.4
	53	27910.3
	54	29265.9
	55	23859.2
	56	29732.6
	57	21041.2
	58	28728.3
	59	34583.5
	60	31722.4
	61	31358.1
	62	27886.2
	63	19441.5
	64	26504
	65	21244.7
	66	27848.6
	67	25626.4
	68	24648.5
	69	27102.1
	70	25162.8
	71	29329.4
	72	25746.9
	73	27398.9
	74	20227.8
	75	24514
	76	30838.6
	77	29973
	78	21336.1
	79	28552.7
	80	27640.3
	81	22894
	82	26696.3
	83	31948.4
	84	27409
	85	29175.4
	86	19562
	87	28478.1
	88	18121.3
	89	22821.9
	90	24752.8
	91	20959.4
	92	24309.3
	93	27224.1
	94	22418.7
	95	22782.6
	96	22713.3
	97	22633.4
	98	22692.1
	99	27634
	100	24245.1
	101	27235.2
	102	28178.2
	103	26193.9
	104	24502.6
	105	18417.9
	106	18968
	107	20362.7
	108	23382.1
	109	19627.2
	110	22117.9
	111	22877.3
	112	25962.9
	113	25539.7
	114	26803.6
	115	27798.6
	116	20628.4
	117	17832.5
	118	17402.7
	119	22493.2
	120	25233.5
	121	23181.9
	122	29043.7
	123	21594.3
	124	25267
	125	27056.5
	126	20930.1
	127	21532.4
	128	21697.5
	129	22213.2
	130	23674.4
	131	19429.8
	132	19701
	133	25198.6
	134	24754.2
	135	19767.4
	136	16257.1
	137	25615.7
	138	20276.6
	139	22209.6
	140	31229.1
	141	28903.3
	142	24362
	143	23820.4
	144	24616.4
	145	18792.2
	146	16343.7
	147	17312.7
	148	17805.3
	149	16782.2
	150	16485.3
	151	28397.2
	152	20261.3
	153	21122.3
	154	16350.2
DMSO 7	1	19734	21907.9
	2	21750.4
	3	22469.8
	4	16225
	5	22632.7
	6	20850.7
	7	18357.5
	8	22927.7
	9	20382
	10	22517.1
	11	20264.2
	12	19218.9
	13	22065.2
	14	20409.6
	15	24394.6
	16	22952.7
	17	21354.1
	18	20593.9
	19	22935.1
	20	21992.6
	21	18591
	22	22172.4
	23	21260.4
	24	19334.9
	25	21514.6
	26	23585.6
	27	20386.7
	28	22213.9
	29	20137.4
	30	18988.1
	31	23235.8
	32	22250.6
	33	23462.4
	34	18900.9
	35	20140.4
	36	23507.5
	37	24855.9
	38	25044.3
	39	22510.6
	40	21722.4
	41	22691.7
	42	23321.3
	43	23575.7
	44	26776.2
	45	22609.6
	46	22860.5
	47	23129.4
	48	21207.6
	49	22368.3
	50	20986.9
	51	22550.3
	52	21352.4
	53	21583.8
	54	25122.1
	55	19262.4
	56	23104.1
	57	25387.1
	58	21262.1
	59	20066.9
	60	22563.9
	61	23016.3
	62	24898
	63	21766.8
	64	20916.8
	65	18557.7
	66	22512
	67	24042.5
	68	20135
	69	18823.4
	70	24082.8
	71	23513.5
	72	25306.2
	73	26006.8
	74	19642.5
	75	22999
	76	20628.1
	77	21409.8
	78	26117.4
	79	22333.5
	80	38766
	81	16147.3
	82	20700.2
	83	21067.8
	84	23373.7
	85	20987.2
	86	22756.8
	87	20979.9
	88	22661.7
	89	22985.7
	90	21028
	91	24360.5
	92	24532.3
	93	23177.6
	94	23457.1
	95	20882.3
	96	19853.3
	97	25382.5
	98	18814.8
	99	22163.7
	100	23926.4
	101	26917.1
	102	26815.6
	103	24401
	104	21809.6
	105	19405.6
	106	18847.4
	107	22557.5
	108	21350.7
	109	20774.6
	110	16152
	111	12849.7
	112	21738.3
	113	17392.4
	114	25214.6
	115	21068.3
	116	18868.8
	117	21767.5
	118	19808.5
	119	15332.6
	120	17937.3
	121	21234.7
	122	26110.8
	123	20795.3
	124	24721.6
	125	21706.4
	126	20472.1
DMSO 8	1	20247	16312.9
	2	18282.6
	3	18735.4
	4	16634.6
	5	13522.7
	6	13904.9
	7	16383.1
	8	11275.1
	9	17774.8
	10	17733.1
	11	16856
	12	17523.5
	13	16385.3
	14	15891.7
	15	16589.8
	16	15162.9
	17	12382.2
	18	15467.5
	19	16697
	20	11031.2
	21	12978.8
	22	16432.5
	23	15324.6
	24	17092.3
	25	14135.9
	26	12611.2
	27	11701.7
	28	9769.86
	29	14823.2
	30	16749.2
	31	18208.9
	32	17444
	33	17838.9
	34	17458
	35	20697.9
	36	20794.3
	37	21621.4
	38	18580.4
	39	19340.9
	40	17977.3
	41	15730.4
	42	17547.7
	43	17018.6
	44	15124.4
	45	20516.1
	46	14542.3
	47	15077
	48	17926.8
	49	17131
	50	17014.4
	51	20041
	52	19954.2
	53	15334.3
	54	18951.9
	55	14580.6
	56	14586.4
	57	17048.6
	58	17904
	59	18095.8
	60	17754.3
	61	18110.5
	62	18497.9
	63	17075.5
	64	15035.5
	65	16010.4
	66	13881.9
	67	15593.2
	68	17442
	69	16021.4
	70	15955.8
	71	16388.6
	72	15915.6
	73	14915.4
	74	15719.3
	75	15036.1
	76	11823.2
	77	16209.5
	78	14500.4
	79	14556.5
	80	15708.7
	81	15814.9
	82	16102.3
	83	18108.2
	84	14522.5
	85	20194.9
	86	17832.7
	87	19036.4
	88	21510.6
	89	18487.7
	90	20778.5
	91	23055.1
	92	22323.8
	93	23108.4
	94	19888.7
	95	18845.3
	96	19634.8
	97	17171.5
	98	12484
	99	18258.3
	100	20250.8
	101	20701.3
	102	17261.5
	103	18818.3
	104	14496.5
	105	18655.7
	106	19502.6
	107	16007.8
	108	12612.9
	109	15053.8
	110	16705.8
	111	18300.7
	112	15863.1
	113	14912.9
	114	18142.8
	115	17797.6
	116	14650.4
	117	18630.8
	118	17468.8
	119	14538.6
	120	14261.7
	121	14679.8
	122	14569.3
	123	14139.8
	124	13912.2
	125	17061.4
	126	19461.4
	127	18775.2
	128	14375.5
	129	14375.5
	130	13531.4
	131	14293
	132	16760
	133	13503.3
	134	19932.2
	135	14040.5
	136	15517.2
	137	18489.8
	138	19469.5
	139	16944.2
	140	10620.1
	141	11954.6
	142	13914.2
	143	18489.9
	144	16236.5
	145	16329.8
	146	14838.5
	147	10542.1
	148	11840
	149	15064.3
	150	13602.1
	151	13460.7
	152	17111.6
	153	17417.2
	154	13168.6
	155	12748.3
	156	12908.4
	157	11183.6
	158	16867.6
	159	14080.3
	160	18170.9
	161	14516.2
	162	18952.3
	163	19458.7
	164	20920.6
	165	16829.2
	166	18900.4
	167	16411
	168	12402.2
	169	11104.8
	170	11923.3
	171	13077.5
	172	14881.3
	173	13607.5
	174	19948.8
	175	14386
	176	15186.8
	177	14586.6
	178	14091.8
DMSO 9	1	6937.01	4989.29
	2	3914.72
	3	5107.1
	4	6061.86
	5	3318.2
	6	4586.22
	7	5952.98
	8	5603.02
	9	7188.33
	10	4666.53
	11	6070.57
	12	6815.18
	13	8865.06
	14	9016.55
	15	5041.47
	16	8359.59
	17	5380.93
	18	6969.35
	19	6739.55
	20	3215.76
	21	4980.03
	22	5529.62
	23	2383.59
	24	3448.72
	25	4028.38
	26	3406.66
	27	5411.59
	28	4155.17
	29	3453
	30	3701.14
	31	3214.76
	32	5646.59
	33	3186.48
	34	8194.48
	35	2382.52
	36	3630.48
	37	4279.21
	38	2484.45
	39	2692.48
	40	3224.66
	41	5079.79
	42	4803.93
	43	3183.45
	44	6718.48
	45	6518.35
	46	8860.31
	47	6515.83
	48	5620.24
	49	4788.14
	50	5785.28
	51	4820
	52	5772.84
	53	3151.07
	54	7166.97
	55	6773.65
	56	8577.45
	57	8960.34
	58	6582.59
	59	6044.21
	60	7871.24
	61	4572.69
	62	6631.86
	63	2581.62
	64	3184.07
	65	6839.56
	66	5389.96
	67	4179.06
	68	4870.27
	69	5269.58
	70	4352.7
	71	3740.22
	72	6144.15
	73	2911.79
	74	4440.73
	75	5958.68
	76	3980.52
	77	7038.64
	78	4127.78
	79	6571.4
	80	5274.1
	81	7214.64
	82	6432.63
	83	5062.74
	84	6933.27
	85	5336.42
	86	3940.7
	87	5607.18
	88	4544.71
	89	5431.49
	90	5769.34
	91	5372.87
	92	2764.3
	93	7448.65
	94	4964.65
	95	4793.75
	96	2790.54
	97	4681.7
	98	6141.53
	99	5440.97
	100	4360.53
	101	3585.79
	102	4903.31
	103	4444.75
	104	5063.23
	105	6150.52
	106	6665.61
	107	4450.3
	108	4545.91
	109	7236.16
	110	4052.67
	111	3502.68
	112	6680.71
	113	3280.7
	114	4260.6
	115	3257.75
	116	3156.08
	117	3062.21
	118	4531.54
	119	1166.89
	120	3392
	121	1126.11
	122	2117.32
	123	4828.64
	124	3697.18
	125	2516.01
	126	2561.54
	127	3474.02
DMSO 10	1	14246	14103.4
	2	17003.6
	3	17695.8
	4	10744.9
	5	9580.55
	6	15347
	7	14586.9
	8	14014.5
	9	13172
	10	13907.3
	11	13142.5
	12	15140.8
	13	12299.7
	14	17697.6
	15	10027.1
	16	17417.2
	17	13459
	18	15399.9
	19	14363.2
	20	12589.5
	21	16541.2
	22	16773.4
	23	12695.6
	24	15575.4
	25	17494
	26	15769.4
	27	15455.3
	28	12536.5
	29	14400.1
	30	12077.9
	31	13562.3
	32	16617.7
	33	14644.7
	34	17006.5
	35	18158.2
	36	18326.9
	37	16112.1
	38	16551
	39	16024.3
	40	15921.6
	41	20823.8
	42	18606.1
	43	18165.4
	44	15240.6
	45	13180.5
	46	13865.4
	47	10247.7
	48	12791.2
	49	15253.1
	50	9348.85
	51	13768.8
	52	12805
	53	15842.9
	54	13156.6
	55	11561.7
	56	13222
	57	10214.9
	58	16984.7
	59	18388.5
	60	12590.6
	61	18094.1
	62	11206.1
	63	11130
	64	11488.1
	65	10712.3
	66	15103.5
	67	17403.6
	68	15440.3
	69	10597.8
	70	10859.7
	71	16060.1
	72	14755
	73	13526.7
	74	14333.7
	75	14142.9
	76	14536.4
	77	10862.9
	78	14303.3
	79	14509.9
	80	12630
	81	11970.5
	82	16062.5
	83	13097.2
	84	12623.5
	85	11952.9
	86	12809.6
	87	14418
	88	16029.7
	89	14500.9
	90	12007.9
	91	16112.3
	92	14560.3
	93	10051.3
	94	16570.3
	95	14698.9
	96	14960.7
	97	10660
	98	14504.4
	99	9554.93
	100	13113.6
	101	11626.5
	102	12552.9
	103	16494.9
	104	11249.8
	105	14596.9
	106	10040.5
	107	11132.9
	108	15751.4
	109	15152
	110	12428.7
	111	12002
	112	14342
	113	14710.5
	114	13630.1
	115	13831.3
	116	10457.8
	117	18321.4
	118	15357
	119	12208.1
	120	10927
	121	15761.6
	122	15066.5
	123	11750.1
	124	14365.9
	125	16052.7
	126	12440.1
	127	16470.9
	128	18360
	129	13679.5
	130	18732.7
	131	14573.3
	132	13054.5
	133	12487.2
	134	13036.4
	135	16611.2
	136	12644.7
	137	13830.8
	138	8319.01
	139	14222
DMSO 11	1	11796	17204.8
	2	17445.8
	3	13705
	4	12099.1
	5	17497.9
	6	15620.7
	7	13015.2
	8	19451.8
	9	19735.2
	10	18236
	11	20921.6
	12	16448.9
	13	17154.6
	14	18369.9
	15	15994.1
	16	16437.1
	17	16517
	18	19978.3
	19	17392.4
	20	19199.2
	21	12030.7
	22	9540.42
	23	9293.03
	24	13747
	25	13740.8
	26	15204
	27	18149.8
	28	17709.7
	29	14398.3
	30	16692.7
	31	11903.8
	32	15511.2
	33	19669.3
	34	16988.8
	35	20986.7
	36	14836.3
	37	14245.8
	38	18660.5
	39	18610
	40	20101.1
	41	16219
	42	19244.7
	43	16432.6
	44	20894
	45	14549.1
	46	16324.2
	47	21301.5
	48	17792.8
	49	16780.6
	50	14129.6
	51	19792
	52	19598.1
	53	14342.7
	54	21401.3
	55	20222.7
	56	18458.5
	57	14649.4
	58	16518.2
	59	15827.2
	60	19479.9
	61	16820.3
	62	20027.3
	63	17156.5
	64	20500
	65	19110.4
	66	23943.4
	67	19915.4
	68	17920.1
	69	19182.5
	70	16955.6
	71	19168.8
	72	17508.3
	73	20638.3
	74	15566.9
	75	11863.3
	76	20643.7
	77	20476.6
	78	15570
	79	13687.6
	80	15042.3
	81	16051.2
	82	18791.6
	83	19094.1
	84	13623.1
	85	19977.3
	86	15682.4
	87	15317.3
	88	20649.3
	89	17800.9
	90	18386.1
	91	17903.3
	92	14186.7
	93	12089.7
	94	21557
	95	20456.2
	96	15545.6
	97	21548.6
	98	16993.6
	99	13136.4
	100	19761
	101	17104.2
	102	17839.8
	103	22147.2
	104	20634.9
	105	20524.2
	106	18656.4
	107	16329.5
	108	15742.1
	109	21805.7
	110	12715.4
	111	14518.7
	112	14040.8
	113	20126.1
	114	20491.4
	115	16329.5
	116	21032.1
	117	19535.2
	118	14318.8
	119	18953.5
	120	13133.5
	121	17957
	122	19665.2
	123	14762.5
	124	20784.9
	125	13702.6
	126	13526.2
	127	14663.8
	128	17344.7
	129	12226.5
	130	16710.6
	131	17605.6
	132	19188.1
	133	20827.8
	134	14084.8
	135	18911.9
	136	19503.2
	137	17467.7
	138	16979.6
	139	15626
	140	19548.1
	141	14432.1
	142	20547.8
	143	16642.4
	144	20486.7
	145	13729.9
	146	18522.3
	147	21902.1
	148	19761.2
	149	17371.6
	150	14971.9
	151	9243.5
DMSO 12	1	9205.84	7917.47
	2	6422.94
	3	5288.22
	4	6329.03
	5	5415.99
	6	6798.81
	7	7915.44
	8	4294.34
	9	7653.97
	10	7899.89
	11	8276.6
	12	6263.7
	13	10660.8
	14	9195.78
	15	7586.43
	16	10294.5
	17	6704.8
	18	5061.06
	19	6998.46
	20	6616.42
	21	3808.83
	22	2558.07
	23	3054.45
	24	4160
	25	8248.11
	26	8836.38
	27	5985.86
	28	6561.1
	29	6598.55
	30	4401.72
	31	4653.41
	32	6606.17
	33	8775.31
	34	6764.41
	35	6800.28
	36	10676.7
	37	8150.14
	38	7997.07
	39	9228.79
	40	8103.93
	41	9672.14
	42	11872.7
	43	10084.1
	44	8079.55
	45	8025.31
	46	9499.83
	47	8216.21
	48	10046.8
	49	12142
	50	9227.31
	51	8231.21
	52	11315.8
	53	8110.17
	54	9231.31
	55	10639.1
	56	11085.7
	57	8544.34
	58	9974.34
	59	11965.2
	60	7863.9
	61	10003
	62	9585.28
	63	11447.2
	64	9526.24
	65	8933.86
	66	10900.6
	67	10983.1
	68	7180.9
	69	9719.97
	70	10186
	71	8386.48
	72	7777.74
	73	8097.08
	74	7463.14
	75	9841.02
	76	9520.86
	77	6658.46
	78	9449.17
	79	8152.53
	80	8589.72
	81	7693.08
	82	7887.98
	83	6183.9
	84	5855.09
	85	6898.54
	86	8131.54
	87	4921.34
	88	6281.58
	89	4477.62
	90	6281.54
	91	3865.03
	92	5604.95
	93	6943.95
	94	8142.12
	95	8501.35
	96	7747.09
	97	6805.36
	98	9571.51
	99	7039.77
	100	9100.26
	101	4991.73
	102	6241.9
	103	7576.77
	104	9742.24
	105	9570.83
	106	9165.29
	107	9419.68
	108	10497.8
	109	6898.58
	110	11512
	111	8431.08
	112	6776.43
	113	6567.84
	114	7056.86
	115	4218.33
	116	6985.74
	117	9429.79
	118	9282.63
	119	6798.56
DMSO 13	1	11873.6	11188.9
	2	13713
	3	10774.3
	4	12848.6
	5	13311.9
	6	13076.2
	7	9604.93
	8	16497.4
	9	13285.4
	10	14348.7
	11	12618
	12	11441.8
	13	13464
	14	11068.3
	15	8395.79
	16	12823
	17	10832
	18	9917.28
	19	12571.2
	20	10963.4
	21	16144
	22	15792.8
	23	15848.7
	24	13752.4
	25	11305.1
	26	16518.7
	27	10309.6
	28	11129.9
	29	10804.1
	30	14020.9
	31	15779.1
	32	16891.1
	33	13620.9
	34	15136.7
	35	11276.1
	36	10787.9
	37	13516
	38	5279.79
	39	12320.9
	40	14897.9
	41	14887.3
	42	15320.4
	43	13318.6
	44	13311
	45	11651.3
	46	12271.7
	47	11252.7
	48	10647.9
	49	13663.4
	50	12900.4
	51	13461.9
	52	13733.7
	53	11980.3
	54	13893.3
	55	12904.7
	56	13594
	57	9257
	58	8787.67
	59	10145
	60	6071.67
	61	12608
	62	12242
	63	13017.3
	64	11020
	65	14908
	66	2721
	67	4965.33
	68	7781
	69	13182.3
	70	9762.33
	71	9021
	72	13314
	73	17454.7
	74	7829
	75	12046
	76	5703
	77	11000.3
	78	13500.7
	79	15042.3
	80	15077
	81	10806.3
	82	7946.58
	83	12811.9
	84	6568.82
	85	6019.64
	86	10175.3
	87	6559.92
	88	7011.46
	89	10491.5
	90	11530.3
	91	6600.52
	92	6235.01
	93	7572.96
	94	9997.09
	95	13920.7
	96	14633.3
	97	7632.21
	98	8525.72
	99	8777.01
	100	14408.9
	101	10590.1
	102	10536.5
	103	10763.7
	104	8897.11
	105	8785.85
	106	9092.95
	107	7634.44
	108	8562.64
	109	9241.14
	110	10684.3
	111	8461.48
	112	10618.7
	113	8755.23
	114	6568.94
	115	13265.6
	116	14789.2
	117	13587
	118	15315.8
	119	11458.8
	120	16005.1
	121	12147.7
	122	9782.17
	123	8589.31
	124	8650.33
	125	10207.9
	126	12798.5
	127	9991.8
	128	8907.62
	129	5834.75
	130	7964.06
	131	7589.94
	132	6632
	133	12109.1
	134	8871.38
	135	8478.65
	136	9958.47
	137	7270.93
	138	12334.5
	139	11493.5
DMSO 14	1	18316.5	16347.2
	2	20927.8
	3	17552.4
	4	18650.2
	5	14936.8
	6	16877
	7	16770.8
	8	18240.5
	9	19790
	10	18570
	11	17537.3
	12	17153.6
	13	12978.7
	14	16854.9
	15	16437.3
	16	13483.3
	17	17795.7
	18	15870
	19	17093
	20	17851.5
	21	21968.8
	22	18880
	23	17514.8
	24	14541.3
	25	18142.9
	26	14695.2
	27	15211.5
	28	16148.3
	29	16226.5
	30	16942.3
	31	16923.6
	32	14356.2
	33	19704.1
	34	15483.7
	35	17004.5
	36	23698.3
	37	13367.5
	38	15975.8
	39	16706.2
	40	15588.9
	41	16200.8
	42	14203.8
	43	16735.1
	44	11434.4
	45	13814.3
	46	11975.1
	47	14344.4
	48	10559.8
	49	15491.1
	50	16639.5
	51	13782.5
	52	16808.4
	53	16392
	54	10041.9
	55	17396
	56	17751.7
	57	18215.1
	58	18280.7
	59	17490.4
	60	16203.4
	61	16300.6
	62	16789.5
	63	18701.7
	64	19832.1
	65	14375.2
	66	14967.6
	67	16558.6
	68	16392.5
	69	12902.5
	70	12893.7
	71	12116.9
	72	15998.3
	73	18636.4
	74	16788.4
	75	15232.4
	76	14957.2
	77	18208.3
	78	17033.6
	79	12097.9
	80	12172.1
	81	13356.9
	82	19325.5
	83	18522.8
	84	13385.5
	85	16557.6
	86	17431.9
	87	15917.6
	88	17512.3
	89	16703.7
	90	14762.2
	91	13365.5
	92	11930.9
	93	10162.4
	94	13018.6
	95	16749.5
	96	13016.5
	97	16831.6
	98	15691.7
	99	13402.1
	100	16324.8
	101	13690.2
	102	16518.5
	103	13700
	104	17446.3
	105	14728.4
	106	19708.4
	107	13398.5
	108	12692.8
	109	17353.8
	110	15560.3
	111	13844.8
	112	15243
	113	16009.7
	114	18958
	115	17881.2
	116	21600
	117	16307.6
	118	19025.4
	119	18021.9
	120	20353.7
	121	19541.4
	122	23110.8
	123	23101.8
	124	21163.6
	125	20011.7
	126	17817.8
	127	18705.5
	128	16205.6
	129	16248.7
	130	17197
	131	17822.6
	132	12236.2
	133	13982.1
	134	18058.7
	135	18174.9
	136	14343.8
DMSO 15	1	15426.3	14030.4
	2	11946.1
	3	16831
	4	18331.6
	5	15656.1
	6	15281.8
	7	17458.3
	8	10208.4
	9	14693.2
	10	12656.2
	11	13268.8
	12	12196.2
	13	12809.6
	14	12906.2
	15	12657.2
	16	12535.8
	17	9769.5
	18	11198.9
	19	15911.1
	20	13069.5
	21	15232.8
	22	12197.5
	23	13898.2
	24	11942.2
	25	10205.5
	26	10190.7
	27	13047
	28	13908.7
	29	17444.9
	30	13387.9
	31	17382.4
	32	10819.9
	33	13467.4
	34	18063.9
	35	16327.6
	36	15997.8
	37	19730.6
	38	15390.5
	39	10922
	40	12981.9
	41	12616.2
	42	15995.1
	43	12746
	44	20614.8
	45	9996.87
	46	15655.2
	47	13026.2
	48	12127
	49	13913.5
	50	15296.4
	51	14292.7
	52	16593.3
	53	12805.5
	54	12805.5
	55	14347.1
	56	21139.1
	57	13739.8
	58	14633.7
	59	15881.4
	60	13666.3
	61	14389.1
	62	9965.37
	63	11400.4
	64	11419.2
	65	14421.2
	66	12845.4
	67	11956
	68	13990.1
	69	28753.5
	70	11357.8
	71	14802.5
	72	16976.9
	73	8590.24
	74	15376
	75	10254.8
	76	13297.7
	77	12726.3
	78	12768
	79	11078.4
	80	15418
	81	15095
	82	10368
	83	12208.3
	84	10918.2
	85	14702
	86	13032.6
	87	14819.8
	88	13856.5
	89	12399.7
	90	16614.1
	91	17960.9
	92	14164.6
	93	11879.5
	94	14130.8
	95	13734.3
	96	11258
	97	7707.87
	98	11070
	99	14610.7
	100	15748.3
	101	14596
	102	14653.8
	103	14971.9
	104	15074.6
	105	16110.8
	106	8274.16
	107	10868
	108	9826.75
	109	12641
	110	14169.6
	111	15208.3
	112	18505.2
	113	17127.2
	114	14987.9
	115	14377
	116	14444.9
	117	14853.5
	118	13457.3
	119	15728.6
	120	13655.5
	121	15352.9
	122	13491.8
	123	16580.7
	124	17138.2
	125	15901.1
	126	17168.1
	127	14816
	128	15124.4
	129	13037
	130	15497.6
	131	13034.4
DMSO 16	1	14873.9	14377.8
	2	16793.9
	3	15495.5
	4	9341.5
	5	11546.4
	6	17582.1
	7	17242.7
	8	17607.7
	9	16458.3
	10	12844.7
	11	14663.5
	12	14639.8
	13	12816
	14	12926.2
	15	15526.3
[truncated: 5,155 more rows]

## Sheet: Fig 3a
eve
	transcript level after triptolide injection (% of control)	Delta Delta Ct (DMSO - triptolide)	mRNA relative to Act5C (%)		Delta Ct (Act5C- gene)		Ct
							DMSO				triptolide
			DMSO	triptolide	DMSO	triptolide	tech repl 1	tech repl 2	tech repl 3	average	tech repl 1	tech repl 2	tech repl 3	average
Exp 1	3.28531	4.92783	0.803287	0.0263904	-6.95987	-11.8877	27.1066	23.1164	22.4924	24.2385	31.7723	28.9982	28.9382	29.9029
Exp 2	0.304122	8.36113	1.07507	0.00326952	-6.53943	-14.9006	Undetermined	25.7146	24.4078	25.0612	35.4658	33.3922	31.595	33.4844
Exp 3	0.681375	7.19733	0.558455	0.00380517	-7.48434	-14.6817	27.8956	24.6424	24.25	25.596	33.925	31.9972	35.4377	33.7867
average	1.4236	6.82877	0.81227	0.011155	-6.99455	-13.8233	27.5011	24.4911	23.7168	24.9652	33.721	31.4625	31.9903	32.3913
std	1.62328	1.74608	0.258425	0.0131969	0.473412	1.67986	0.557945	1.30569	1.06323	0.68384	1.8552	2.24531	3.26773	2.16033
ftz
	transcript level after triptolide injection (% of control)	Delta Delta Ct (DMSO - triptolide)	mRNA relative to Act5C (%)		Delta Ct (Act5C- gene)		Ct
							DMSO				triptolide
			DMSO	triptolide	DMSO	triptolide	tech repl 1	tech repl 2	tech repl 3	average	tech repl 1	tech repl 2	tech repl 3	average
Exp 1	4.23648	4.56099	0.591515	0.0250594	-7.40137	-11.9624	28.1518	23.2537	22.6344	24.68	29.8329	29.9699	30.1298	29.9775
Exp 2	4.37473	4.51466	0.00714344	0.000312506	-13.773	-18.2877	Undetermined	33.9586	30.631	32.2948	38.2149	36.9251	35.4745	36.8715
Exp 3	0.252332	8.63046	0.509841	0.00128649	-7.61574	-16.2462	25.7121	26.6811	24.789	25.7274	35.4549	34.7535	35.8451	35.3512
average	2.95451	5.90204	0.3695	0.00888613	-9.59671	-15.4987	26.9319	27.9645	26.0181	27.5674	34.5009	33.8828	33.8165	34.0667
std	2.34118	2.363	0.316456	0.0140149	3.61838	3.22823	1.72513	5.46662	4.13756	4.12741	4.27164	3.55843	3.19809	3.62201
Z600/frs
	transcript level after triptolide injection (% of control)	Delta Delta Ct (DMSO - triptolide)	mRNA relative to Act5C (%)		Delta Ct (Act5C- gene)		Ct
							DMSO				triptolide
			DMSO	triptolide	DMSO	triptolide	tech repl 1	tech repl 2	tech repl 3	average	tech repl 1	tech repl 2	tech repl 3	average
Exp 1	20.1399	2.31187	4.56378	0.91914	-4.45363	-6.7655	22.5754	21.4502	21.171	21.7322	24.9809	24.789	24.5722	24.7807
Exp 2	0.00606307	14.0096	4.2251	0.000256171	-4.56487	-18.5745	25.9321	22.0202	21.3076	23.0866	Undetermined	39.3813	34.9352	37.1583
Exp 3	0.0945246	10.047	6.97044	0.00658878	-3.84261	-13.8896	22.2903	22.1614	21.4111	21.9543	Undetermined	34.4269	31.5624	32.9946
average	6.74683	8.7895	5.25311	0.308662	-4.28703	-13.0765	23.5993	21.8773	21.2966	22.2577	24.9809	32.8657	30.3566	31.6445
std	11.5988	5.94939	1.49686	0.528699	0.388884	5.94632	2.02531	0.376527	0.120421	0.726408	NA	7.42036	5.2857	6.29827
CG13427
	transcript level after triptolide injection (% of control)	Delta Delta Ct (DMSO - triptolide)	mRNA relative to Act5C (%)		Delta Ct (Act5C- gene)		Ct
							DMSO				triptolide
			DMSO	triptolide	DMSO	triptolide	tech repl 1	tech repl 2	tech repl 3	average	tech repl 1	tech repl 2	tech repl 3	average
Exp 1	7.29132	3.77768	51.0581	3.72281	-0.969787	-4.74746	20.3282	17.4125	17.0044	18.2484	26.5823	21.0721	20.6336	22.7626
Exp 2	0.092286	10.0816	5.27834	0.00487117	-4.24377	-14.3254	27.6448	20.8768	19.775	22.7655	34.8454	33.9728	29.9093	32.9092
Exp 3	0.069374	10.4933	35.9896	0.0249675	-1.47435	-11.9677	19.9679	19.8305	18.9596	19.586	35.4191	29.8883	27.9105	31.0726
average	2.48433	8.11753	30.7754	1.25088	-2.2293	-10.3468	22.647	19.3733	18.5797	20.2	32.2823	28.3111	26.1511	28.9148
std	4.16299	3.76406	23.3311	2.14078	1.76273	4.99043	4.33199	1.77685	1.42383	2.32032	4.94465	6.5934	4.88174	5.40649
Act5C
Note: Exp a-d are technical replicates	transcript level after triptolide injection (% of control)	Delta Delta Ct (DMSO - triptolide)	mRNA relative to Act5C (%)		Delta Ct (Act5C- gene)		Ct
							DMSO				triptolide
			DMSO	triptolide	DMSO	triptolide	tech repl 1	tech repl 2	tech repl 3	average	tech repl 1	tech repl 2	tech repl 3	average
Exp 1a							18.6958	18.7525	16.5919	18.0134	16.9516	18.7884	17.0388	17.5929
Exp 1b							15.768	16.8299	16.2908	16.2962	17.8945	15.5409	15.7042	16.3799
Exp 1c							17.4631	16.2713	17.0007	16.9117	17.0802	16.8267	16.1285	16.6784
Exp 1d							20.5795	17.2717	15.828	17.8931	25.7331	18.2524	20.243	21.4095
Exp 2a							20.6483	18.483	17.9337	19.0217	19.7714	20.93	18.8656	19.8557
Exp 2b							17.9708	16.8356	16.5645	17.1236	16.7454	17.2841	16.3517	16.7937
Exp 2c							19.1402	17.5593	16.7104	17.8033	19.2528	17.7742	17.072	18.033
Exp 2d							21.3914	20.843	18.1811	20.1385	22.3052	18.6074	18.0459	19.6528
Exp 3a							18.9627	16.1926	16.8874	17.3475	22.7564	16.3681	16.7508	18.6251
Exp 3b							20.1031	17.6301	16.6973	18.1435	16.5202	15.996	19.2522	17.2561
Exp 3c							16.8867	18.952	18.8712	18.2366	17.6707	19.2154	17.7718	18.2193
Exp 3d							Undetermined	18.719	Undetermined	18.719	Undetermined	25.0049	19.6339	22.3194
average							18.8736	17.8617	17.0506	17.9707	19.3347	18.3824	17.7382	18.568
std							1.7441	1.34561	0.903376	1.02387	3.0315	2.57782	1.47972	1.89668

## Sheet: Fig 3b
0-1 hr embryos
	G2 at Cen X		G2 at Cen Y		G2 at Cen 2		G2 at Cen 3		G2 at Cen 4		Act5C		ftz		Mst84Da (negative control)			Note: A Ct value of 40 was inserted whenever no Ct value was obtained; since 40 PCR cycles were performed, 40 is the minimal possible Ct value; values based on such assumed minimal Ct values are highlighted in yellow.
	RT	no RT	RT	no RT	RT	no RT	RT	no RT	RT	no RT	RT	no RT	RT	no RT	RT	no RT
	mean Ct
Biological Replicate 1	36.97	40	40	40	40	40	35.474	40	35.041	40	17.263	40	28.083	40	40	40
Biological Replicate 2	34.264	40	40	40	40	40	35.167	40	34.763	40	17.002	40	32.664	40	40	40
Biological Replicate 3	37.059	40	40	40	40	40	35.044	40	37.763	40	18.273	40	31.682	40	40	40
Biological Replicate 4	34.4154	40	40	40	40	40	34.1865	40	35.8378	40	16.8846	40	27.7733	40	40	40
average	35.6771	40	40	40	40	40	34.9679	40	35.8512	40	17.3557	40	30.0506	40	40	40
	DeltaCt (Act5C)
Biological Replicate 1	19.707		22.737		22.737		18.211		17.778		0		10.82		22.737
Biological Replicate 2	17.262		22.998		22.998		18.165		17.761		0		15.662		22.998
Biological Replicate 3	18.786		21.727		21.727		16.771		19.49		0		13.409		21.727
Biological Replicate 4	17.5308		23.1154		23.1154		17.3019		18.9531		0		10.8887		23.1154
average	18.3214		22.6443		22.6443		17.6122		18.4955		0		12.6949		22.6443
std	1.13771		0.631676		0.631676		0.69954		0.866556		0		2.31598		0.631676
	transcript copies per embryo (based on an estimate of 15 mio copies of Act5C transcripts per embryo)
average	45.7916		2.28805		2.28805		74.8661		40.5864		15000000		2262.24		2.28805
std	24.9802		0.811281		0.811281		28.7659		18.3266		0		1807.92		0.811281
1-2 hr embryos
	G2 at Cen X		G2 at Cen Y		G2 at Cen 2		G2 at Cen 3		G2 at Cen 4		Act5C		ftz		Mst84Da (negative control)
	RT	no RT	RT	no RT	RT	no RT	RT	no RT	RT	no RT	RT	no RT	RT	no RT	RT	no RT
	mean Ct
Biological Replicate 1	37.12	40	40	40	40	40	37.48	40	34.877	40	17.557	40	28.061	40	40	40
Biological Replicate 2	34.599	40	34.089	40	40	40	32.277	40	34.291	40	18.321	40	24.3	40	40	40
Biological Replicate 3	36.161	40	40	40	40	40	34.118	40	36.608	40	17.869	40	27.51	40	40	40
average	35.96	40	38.0297	40	40	40	34.625	40	35.2587	40	17.9157	40	26.6237	40	40	40
	DeltaCt (Act5C)
Biological Replicate 1	19.563		22.443		22.443		19.923		17.32		0		10.504		22.443
Biological Replicate 2	16.278		15.768		21.679		13.956		15.97		0		5.979		21.679
Biological Replicate 3	18.292		22.131		22.131		16.249		18.739		0		9.641		22.131
average	18.0443		20.114		22.0843		16.7093		17.343		0		8.708		22.0843
std	1.65645		3.76698		0.384132		3.01002		1.38464		0		2.40245		0.384132
	transcript copies per embryo (based on an estimate of 15 mio copies of Act5C transcripts per embryo)
average	55.4888		13.2182		3.37322		139.985		90.2252		15000000		35869.2		3.37322
std	37.8867		12.2473		0.788524		122.608		55.6704		0		29084.8		0.788524
2-3 hr embryos
	G2 at Cen X		G2 at Cen Y		G2 at Cen 2		G2 at Cen 3		G2 at Cen 4		Act5C		ftz		Mst84Da (negative control)
	RT	no RT	RT	no RT	RT	no RT	RT	no RT	RT	no RT	RT	no RT	RT	no RT	RT	no RT
	mean Ct
Biological Replicate 1	33.681	40	40	40	40	40	34.545	40	34.194	40	17.305	40	23.973	40	40	40
Biological Replicate 2	34.3	40	40	40	40	40	32.876	40	34.391	40	16.491	40	24.209	40	40	40
Biological Replicate 3	33.481	40	40	40	40	40	34.121	40	34.268	40	18.266	40	25.518	40	40	40
Biological Replicate 4	32.1316	40	40	40	40	40	31.9938	40	34.4782	40	16.6378	40	23.1049	40	40	40
average	33.3984	40	40	40	40	40	33.3839	40	34.3328	40	17.1749	40	24.2012	40	40	40
	DeltaCt (Act5C)
Biological Replicate 1	16.376		22.695		22.695		17.24		16.889		0		6.668		22.695
Biological Replicate 2	17.809		23.509		23.509		16.385		17.9		0		7.718		23.509
Biological Replicate 3	15.215		21.734		21.734		15.855		16.002		0		7.252		21.734
Biological Replicate 4	15.4938		23.3622		23.3622		15.356		17.8404		0		6.46716		23.3622
average	16.2235		22.8251		22.8251		16.209		17.1579		0		7.02629		22.8251
std	1.16713		0.809046		0.809046		0.805572		0.899065		0		0.568743		0.809046
	transcript copies per embryo (based on an estimate of 15 mio copies of Act5C transcripts per embryo)
average	196.039		2.01866		2.01866		198.014		102.58		15000000		115071		2.01866
std	108.742		0.866492		0.866492		84.723		47.5731		0		37489.8		0.866492
12-16 hr embryos
	G2 at Cen X		G2 at Cen Y		G2 at Cen 2		G2 at Cen 3		G2 at Cen 4		Act5C		ftz		Mst84Da (negative control)
	RT	no RT	RT	no RT	RT	no RT	RT	no RT	RT	no RT	RT	no RT	RT	no RT	RT	no RT
	mean Ct
Biological Replicate 1	34.849	40	40	40	35.562	40	35.472	40	35.205	40	18.931	40	34.293	40	40	40
Biological Replicate 2	34.469	40	40	40	40	40	33.827	40	35.332	40	18.565	40	35.193	40	40	40
Biological Replicate 3	35.242	40	40	40	40	40	34.003	40	33.78	40	16.894	40	33.848	40	40	40
average	34.8533	40	40	40	38.5207	40	34.434	40	34.7723	40	18.13	40	34.4447	40	40	40
	DeltaCt (Act5C)
Biological Replicate 1	15.918		21.069		16.631		16.541		16.274		0		15.362		21.069
Biological Replicate 2	15.904		21.435		21.435		15.262		16.767		0		16.628		21.435
Biological Replicate 3	18.348		23.106		23.106		17.109		16.886		0		16.954		23.106
average	16.7233		21.87		20.3907		16.304		16.6423		0		16.3147		21.87
std	1.40702		1.08594		3.36146		0.946033		0.324488		0		0.840981		1.08594
	transcript copies per embryo (based on an estimate of 15 mio copies of Act5C transcripts per embryo)
average	138.633		3.9135		10.9116		185.395		146.639		15000000		184.029		3.9135
std	86.3558		2.0699		9.84994		89.1643		29.5358		0		81.2925		2.0699

## Sheet: Fig 3c
DMSO injected
	G2 at Cen X		G2 at Cen Y		G2 at Cen 2		G2 at Cen 3		G2 at Cen 4		Act5C		ftz		Mst84Da (negative control)		Rpl32			Note: A Ct value of 40 was inserted whenever no Ct value was obtained; since 40 PCR cycles were performed, 40 is the minimal possible Ct value; values based on such assumed minimal Ct values are highlighted in yellow.
	RT	no RT	RT	no RT	RT	no RT	RT	no RT	RT	no RT	RT	no RT	RT	no RT	RT	no RT	RT	no RT
	mean Ct (3 technical replicates)
Biological Replicate 1	31.526	40	40	40	40	40	31.337	40	34	40	16.766	40	24.137	40	40	40	18.729	40
Biological Replicate 2	33.686	40	40	40	40	40	30.946	40	34.903	40	16.808	40	22.368	40	40	40	17.8	40
Biological Replicate 3	32.185	40	40	40	40	40	29.911	40	33.18	40	16.785	40	21.475	40	40	40	18.249	40
Biological Replicate 4	30.92	33.906	40	40	40	40	30.12	40	34.78	34.25	16.14	40	23.41	40	40	40	18.13	40
average	32.0793	38.4765	40	40	40	40	30.5785	40	34.2157	38.5625	16.6247	40	22.8475	40	40	40	18.227	40
	DeltaCt (Act5C)
Biological Replicate 1	14.76		23.234		23.234		14.571		17.234		0		7.371		23.234		1.963
Biological Replicate 2	16.878		23.192		23.192		14.138		18.095		0		5.56		23.192		0.992
Biological Replicate 3	15.4		23.215		23.215		13.126		16.395		0		4.69		23.215		1.464
Biological Replicate 4	14.78		23.86		23.86		13.98		18.64		0		7.27		23.86		1.99
average	15.4545		23.3753		23.3753		13.9538		17.591		0		6.22275		23.3753		1.60225
std	0.994418		0.323623		0.323623		0.605752		0.985272		0		1.31704		0.323623		0.473289
	transcript copies per embryo (based on an estimate of 15 mio copies of Act5C transcripts per embryo)
average	334.059		1.37861		1.37861		945.353		75.9753		15000000		200843		1.37861		4.94044e+06
std	166.382		0.277016		0.277016		324.134		37.5979		0		120233		0.277016		1.38174e+06
Triptolide injected
	G2 at Cen X		G2 at Cen Y		G2 at Cen 2		G2 at Cen 3		G2 at Cen 4		Act5C		ftz		Mst84Da (negative control)		Rpl32
	RT	no RT	RT	no RT	RT	no RT	RT	no RT	RT	no RT	RT	no RT	RT	no RT	RT	no RT	RT	no RT
	mean Ct (3 technical replicates)
Biological Replicate 1	33.935	40	40	40	40	40	33.07	40	32.466	40	16.03	40	33.175	40	40	40	17.907	40
Biological Replicate 2	33.194	40	40	40	40	40	31.355	40	34.02	40	16.798	40	28.761	40	40	40	17.883	40
Biological Replicate 3	32.716	40	40	40	40	40	32.811	40	40	40	17.444	40	30.139	40	40	40	19.068	40
Biological Replicate 4	32.765	34.928	40	40	40	40	31.64	40	34.19	40	15.89	40	29.42	40	40	40	17.87	40
	DeltaCt (Act5C)
Biological Replicate 1	17.905		23.97		23.97		17.04		16.436		0		17.145		23.97		1.877
Biological Replicate 2	16.396		23.202		23.202		14.557		17.222		0		11.963		23.202		1.085
Biological Replicate 3	15.272		22.556		22.556		15.367		22.556		0		12.695		22.556		1.624
Biological Replicate 4	16.875		24.11		24.11		15.75		18.3		0		13.53		24.11		1.98
average	16.612		23.4595		23.4595		15.6785		18.6285		0		13.8332		23.4595		1.6415
std	1.0929		0.722583		0.722583		1.03499		2.72754		0		2.29877		0.722583		0.400017
	transcript copies per embryo (based on an estimate of 15 mio copies of Act5C transcripts per embryo)
average	149.755		1.3004		1.3004		286.017		37.013		15000000		1027.7		1.3004		4.80785e+06
std	79.547		0.512344		0.512344		146.435		31.4246		0		818.838		0.512344		1.16422e+06
t test	0.16822						0.0281882		0.501178				0.00120963				0.903335
transcript levels after triptolide injection (% of DMSO control)	44.8289						30.2551		48.7171				0.511695				97.3161

## Sheet: S1 Figure
buffer
time (min)	-4	-3	-2	-1	0	1	2	3	4
nucleus #	centromeric CID-EGFP signal intensity (background corrected)
1	19080	8696.38	15847.6	18922.6	25485.9	35424.7	42730.8	38500.9	42800.3
2	16596.6	12622.1	17073	21141.5	27492.5	28464.1	35727.6	45110	29724
3	17056.6	18258.7	16290.4	15135.5	24319.7	32087.9	33447.2	47880.1	45468.4
4	17768.3	7681.67	19801.6	14151.3	28443.7	28723.4	32900.8	43970.5	37460.1
5	20686.3	19899	20658.8	23181.1	27104	32353.7	42193.6	40498.1	43434.8
6	19951	19415.2	19762.5	23039.6	22162.5	31603.9	47979.1	31113.6	42231.7
7	17676.3	16806.3	13165.6	26920.6	24824.8	26734.1	28017.8	39706.7	37875.6
8	18135.6	16360.2	19633.6	18062.6	31957.8	28797.3	29823	33333.5	35126.9
9	22292.8	14200.6	15319.9	20047.9	14587.1	29460.8	41248.8	37641.8	39311.2
10	21412.9	23379.9	16355.8	16399.3	21761.2	28969.9	41951.4	34611.4	39572.5
11	15079.7	17260.1	15868.7	18687.5	22891.1	26927.9	39309.7	38922.7	41930.1
12	20849.7	15059.6	12510.5	22540	24280.1	23372.7	29603.1	35209.3	39337.4
13	12068.1	18765.8	19891	15822.8	26258.3	31205.7	40856.8	35959.3	37288.6
14	18316.9	19602.2	19167.2	20712.1	24537.8	20056.8	34021.8	43311.8	32889.7
15	16332.4	16395	14993.3	15802.7	23894.9	41185	37799.8	35971.4	38773.8
16	13870	16290.2	17665.4	22429.5	20250	27939.6	43580.1	36912.8	44694.9
17	14645.4	15232.7	11794.8	16806.8	28189.7	24325	40714.6	36972.9	36433.7
18	21005.1	14704	17183.6	15417.8	27224.1	26225.5	39822.9	43650.8	51885.9
19	18104.6	11322.2	11146.7	16414.3	29932.9	28862.5	35133.2	41669.4	37212.8
20	16627.5	14543.3	14172.5	17383.6	20925.2	31318.7	35988.5	35595.3	36932
average	17877.8	15824.8	16415.1	18950.9	24826.2	29202	37642.5	38827.1	39519.2
std	2704.35	3793.29	2875.32	3424.72	3870.33	4467	5291.04	4346.19	4853.95
alpha-amanitin
time (min)	-4	-3	-2	-1	0	1	2	3	4
nucleus #	centromeric CID-EGFP signal intensity (background corrected)
1	14614	24188.5	22487	24165.9	26515.7	38491.2	34764.3	31060.1	35881.7
2	20149.4	22402.7	22559	17625.7	21984.3	41656.1	37548.2	38389.7	30350.2
3	26598.9	17487.4	18270.1	18106.3	30252.7	44607.5	42270.3	44110.3	44507.1
4	19480.3	20828.6	18586.8	20114.1	29029.7	33723.6	38849.8	36176.5	50276.9
5	24308.5	19037.6	21175.1	15878.1	26892.1	39427.3	40091.7	44951.2	41834
6	20909.7	16805.1	13401	23184.4	25861.9	35982.6	40300.1	35543.8	43644.5
7	19272.5	22921.1	18301.9	19314.8	25921.4	37971.1	38253	33313.4	31695.1
8	18101.9	21322.5	20114.7	26930.2	24602.7	38823.5	38972.1	36113.5	38222.6
9	18103.1	23387.4	19483	14915.2	21206.6	36280.9	39887.4	41005.8	46170.9
10	20778.9	18757.8	19856	19926.9	31778.6	31833.9	36765.5	43055.8	33255.4
11	24542.9	24736.3	20465.3	17880.8	27187.9	31781.5	40697.9	36948.6	43575.4
12	18709.2	16961	14713.6	16677.2	22904.6	34124	44685.5	43770.5	43129.5
13	26099.4	18293.1	22649.7	22263.9	22082.9	33685.9	43943.6	42949.7	44296.1
14	24276.3	24888.6	22312.1	24362.7	27331.1	29925.4	40847	40740.4	35981.4
15	24289.1	20494	15217.4	21323.2	25602.7	29515.2	34072.3	44111.1	46399.6
16	23592.7	19379.4	21000.6	21793.3	24304	33213.9	33132.6	32797.4	39718.4
17	16904.5	8567.32	18298.7	21813.5	38239.6	33425.7	37749.7	36584.8	41521.7
18	23856.6	14596.2	20696.4	19854.7	25750.8	29534.1	48681.5	27760.4	40795.6
19	22283.1	15568.5	19750.2	22113.9	17600	32821.2	41776.9	28758.8	43635.8
20	24782.8	22543.1	20397.3	20793.8	22298.3	33501.3	34664.2	43763.5	43919.5
average	21582.7	19658.3	19486.8	20451.9	25867.4	35016.3	39397.7	38095.3	40940.6
std	3341.26	4023.19	2601.34	3052.7	4399.3	4086.72	3841.58	5426.84	5233.54
